# Supplementary material for: The Power of Three in Cannabis Shotgun Proteomics: Proteases, Databases and Search Engines
Source: Proteomes. 2020 Jun 15;8(2):13. doi: 10.3390/proteomes8020013 (PMC7356525; doi:10.3390/proteomes8020013)
Supplement: Supplementary file 1 [file proteomes-08-00013-s001.zip]

Archive with 5 entries (3 files):
- proteomes-832887-supplementary/
- proteomes-832887-supplementary/proteomes-832887-supp.-pub/
- proteomes-832887-supplementary/proteomes-832887-supp.-pub/Vincent et al_Proteomes_suppl figures_2020-06-12.pdf
- proteomes-832887-supplementary/proteomes-832887-supp.-pub/Vincent et al_Proteomes_suppl file_F1_2020-06-12.txt
- proteomes-832887-supplementary/proteomes-832887-supp.-pub/Vincent et al_Proteomes_suppl tables_2020-06-12.xlsx
