# Supplementary material for: The Power of Three in Cannabis Shotgun Proteomics: Proteases, Databases and Search Engines
Source: Proteomes. 2020 Jun 15;8(2):13. doi: 10.3390/proteomes8020013 (PMC7356525; doi:10.3390/proteomes8020013)
Supplement: Supplementary file 1 [file proteomes-08-00013-s001.zip › proteomes-832887-supplementary/proteomes-832887-supp.-pub/Vincent et al_Proteomes_suppl tables_2020-06-12.xlsx]

## Sheet: S1 SP21
Supplementary Table S1: SP21 identification results
Accession	Description	ΣCoverage	Σ# Proteins	Σ# Unique Peptides	Σ# Peptides	Σ# PSMs	Score bud1Asequest	Coverage bud1Asequest	# Peptides bud1Asequest	# PSM bud1Asequest	Score bud1Amascot	Coverage bud1Amascot	# Peptides bud1Amascot	# PSM bud1Amascot	Score bud2Asequest	Coverage bud2Asequest	# Peptides bud2Asequest	# PSM bud2Asequest	Score bud2Amascot	Coverage bud2Amascot	# Peptides bud2Amascot	# PSM bud2Amascot	Score bud3Asequest	Coverage bud3Asequest	# Peptides bud3Asequest	# PSM bud3Asequest	Score bud3Amascot	Coverage bud3Amascot	# Peptides bud3Amascot	# PSM bud3Amascot	Score bud1Csequest	Coverage bud1Csequest	# Peptides bud1Csequest	# PSM bud1Csequest	Score bud1Cmascot	Coverage bud1Cmascot	# Peptides bud1Cmascot	# PSM bud1Cmascot	Score bud2Csequest	Coverage bud2Csequest	# Peptides bud2Csequest	# PSM bud2Csequest	Score bud2Cmascot	Coverage bud2Cmascot	# Peptides bud2Cmascot	# PSM bud2Cmascot	Score bud3Csequest	Coverage bud3Csequest	# Peptides bud3Csequest
F1LKH8	Polyketide synthase 4 OS=Cannabis sativa OX=3483 GN=PKSG4 PE=2 SV=1 - [PKSG4_CANSA]	98.96	2	3	39	299	102.118	75.06	13	30	758.25	77.14	14	34	90.1563	72.73	13	31	682.54	71.69	12	28	63.8746	61.3	10	18	555.48	56.36	10	21	12.6588	15.32	3	3	125.632	19.48	4	5	24.1057	28.83	5	6	179.69	24.94	6	8	19.6174	26.49	5
	Sequence	# PSMs	# Proteins	# Protein Groups	Protein Group Accessions	Modifications	MH+ [Da]	A4	D4	G4	XCorr A4	XCorr D4	XCorr G4	Probability A4	Probability D4	Probability G4	A6	D6	G6	IonScore A6	IonScore D6	IonScore G6	Exp Value A6	Exp Value D6	Exp Value G6	B4	E4	H4	XCorr B4	XCorr E4	XCorr H4	Probability B4	Probability E4	Probability H4	B6	E6	H6	IonScore B6	IonScore E6	IonScore H6	Exp Value B6	Exp Value E6	Exp Value H6	C4	F4	I4	XCorr C4	XCorr F4	XCorr I4
	DYHCAKLLGLSPSVKRVMMYQLGCYGGGTVLRIAK	9	6	4	B1Q2B6;F1LKH6;F1LKH7;F1LKH8	C4(Carbamidomethyl); C24(Carbamidomethyl)	3942.04	High			6.2333			0			High			41.81			0.000417189			High			4.3461			0			High			35.73			0.000647469			High			3.6055
	DESVGERPIFELVSTGQTILPNSEGTIGGHIREAGLIF	12	5	3	B1Q2B6;F1LKH6;F1LKH8		4039.07	High			5.30583			0			High			34.25			0.00237866			High			5.2885			0			High			42.85			0.000125666			High			4.94568
	DWNSIFWITHPGGKAIL	23	6	4	B1Q2B6;F1LKH6;F1LKH7;F1LKH8		1955.02	High			4.90885			0			High			58.05			9.91592e-06			High			4.57154			0			High			47.65			4.1612e-05			High			4.07079
	DYYFRVTKSEHMTQLKEKFRKIC	7	6	4	B1Q2B6;F1LKH6;F1LKH7;F1LKH8	C23(Carbamidomethyl)	3007.52	High			4.57418			0			High			32.17			0.00384002			High			4.19815			0			High			20.14			0.0234541			High			4.30084
	MNHLRAEGPASVLAIGTANPENILIQ	16	6	4	F1LKH6;F1LKH7;F1LKH8;B1Q2B6	N-Term(Acetyl)	2771.45	High			3.99383			0			High			66.41			1.44655e-06			High			4.26553			0			High			85.24			7.24801e-09			High			4.4272
	DIAENNKGARVLAVCC	6	6	4	B1Q2B6;F1LKH6;F1LKH7;F1LKH8	C15(Carbamidomethyl); C16(Carbamidomethyl)	1789.87	High			3.89962			0			High			56.66			1.36563e-05			High			4.4389			0			High			71.32			1.78739e-07			High			3.35156
	DACAKAIKEWGQPKSKITHLIFTSASTT	6	6	4	B1Q2B6;F1LKH6;F1LKH7;F1LKH8	C3(Carbamidomethyl)	3089.6	High			3.78319			0			High			43.86			0.000260216			High			3.57353			0			High			42.02			0.000152131			High			3.78126
	DGFEWGVLFGFGPGLTVERVVVRSVPIKY	32	4	3	B1Q2B6;F1LKH6;F1LKH8		3223.73	High			3.63511			0			High			39.76			0.000668857			High			4.22345			0			High			57.29			4.52084e-06			High			3.99986
	DIMACLFRGPSDSDLELLVGQAIFG	2	4	2	F1LKH6;F1LKH8	C5(Carbamidomethyl)	2724.35	High			3.32557			0			High			39.13			0.000773274
	DLELLVGQAIFG	6	5	3	B1Q2B6;F1LKH6;F1LKH8		1274.71	High			2.73921			0			High			46.06			0.000156795			High			2.53363			0			High			35.57			0.000671767			High			2.31557
	DVPMLISNNIEKCLIEAFTPIGIS	10	6	4	B1Q2B6;F1LKH6;F1LKH7;F1LKH8	C13(Carbamidomethyl)	2674.39	High			2.62811			0			High			23.74			0.0267506			High			2.58687			0			High			27.33			0.00447939
	DMLVVEVPKLGK	14	6	4	B1Q2B6;F1LKH6;F1LKH7;F1LKH8		1327.76	High			2.58182			0			High			50.16			6.10005e-05			High			3.04496			0			High			67.19			4.62614e-07			High			2.54437
	DVPMLISNNIEKCLIEAFTPIGIS	8	6	4	B1Q2B6;F1LKH6;F1LKH7;F1LKH8	M4(Oxidation); C13(Carbamidomethyl)	2690.39	High			2.57407			0			High			43.85			0.000260815			High			2.06403			0			High			21.2			0.0183746
	DELRKRSLEEGKSTTG	4	6	4	B1Q2B6;F1LKH6;F1LKH7;F1LKH8		1805.94	High			2.43548			0			High			19.04			0.0789466												High			14.58			0.084376
	DELRKRSLEEGKSTTG	4	6	4	B1Q2B6;F1LKH6;F1LKH7;F1LKH8	N-Term(Acetyl); K5(Acetyl); T15(Phospho)	1969.92	High			1.81603			0												High			1.53237			0
	DLKKEKFV	1	1	1	F1LKH8		1006.59										High			17.67			0.108226
	DARQDMLVVEVPKLGK	2	6	4	B1Q2B6;F1LKH6;F1LKH7;F1LKH8	N-Term(Acetyl); K13(Acetyl)	1882																			High			1.66919			0
	GDGAAAVIVGAEPDESVGERPIF	6	6	4	B1Q2B6;F1LKH6;F1LKH7;F1LKH8		2256.11		High			5.3337			0			High			75.47			5.53394e-08			High			6.3254			0			High			69.48			2.19283e-07			High			5.44563
	RIAKDIAENNKGARVL	8	7	5	Q8RVK9;B1Q2B6;F1LKH6;F1LKH7;F1LKH8		1768.03		High			3.86948			0			High			54.59			1.39014e-06			High			3.68128			0			High			32.89			0.00100001			High			3.40478
	AIGTANPENILIQDEFPDYY	7	6	4	B1Q2B6;F1LKH6;F1LKH7;F1LKH8		2283.1		High			3.45561			0												High			4.22414			0			High			43.31			9.0783e-05			High			4.57343
	ITHPGGKAILDKVEEKL	4	6	4	B1Q2B6;F1LKH6;F1LKH7;F1LKH8		1848.07											High			34.45			0.000179461			High			2.99485			0			High			23.26			0.00918342			High			2.97795
	VVEVPKLGKDACAKAIKEW	1	6	4	B1Q2B6;F1LKH6;F1LKH7;F1LKH8	C12(Carbamidomethyl)	2141.19											High			28.59			0.000968496
	KKEKFVDSRHVLSEHGNMSSSTVLFVMDELRKRSL	1	2	1	F1LKH8	S8(Phospho); S13(Phospho); S19(Phospho); K32(Acetyl)	4372.05																				High			2.88035			0
	RGPSDSDLELL	1	4	2	F1LKH6;F1LKH8		1201.62																													High			22.78			0.0102566
	RAEGPASVL	1	6	4	B1Q2B6;F1LKH6;F1LKH7;F1LKH8		899.502																													High			19.59			0.0213798
	DARQDMLVVEVPKLGKDACAKAIKEW	1	6	4	B1Q2B6;F1LKH6;F1LKH7;F1LKH8	C19(Carbamidomethyl)	2970.56																																						High			3.21565
	ITHLIFTSASTTDMPGADYHCAK	6	6	4	B1Q2B6;F1LKH6;F1LKH7;F1LKH8	C21(Carbamidomethyl)	2537.19			High			6.42951			0			High			76.79			1.46588e-08			High			5.36109			0			High			67.33			1.63457e-07			High			5.79598
	HVLSEHGNMSSSTVLFVMDELRK	4	6	4	B1Q2B6;F1LKH6;F1LKH7;F1LKH8		2616.3			High			5.45721			0			High			50.06			9.36966e-06
	STTGDGFEWGVLFGFGPGLTVER	14	5	4	B1Q2B6;F1LKH6;F1LKH7;F1LKH8		2429.19			High			5.03087			0			High			79.14			6.70444e-09			High			5.43682			0			High			93.44			4.00317e-10			High			5.01408
	CLIEAFTPIGISDWNSIFWITHPGGK	16	6	4	B1Q2B6;F1LKH6;F1LKH7;F1LKH8	C1(Carbamidomethyl)	2959.5			High			4.88204			0			High			68.63			3.97556e-07			High			5.26176			0			High			75.61			5.49579e-08			High			5.55365
	AEGPASVLAIGTANPENILIQDEFPDYYFR	11	6	4	F1LKH6;F1LKH7;F1LKH8;B1Q2B6		3310.65			High			4.60954			0			High			51.66			1.73996e-05			High			4.02451			0			High			29.27			0.0029576			High			5.25332
	RVMMYQLGCYGGGTVLR	4	6	4	B1Q2B6;F1LKH6;F1LKH7;F1LKH8	C9(Carbamidomethyl)	1960.97			High			4.51			0			High			69.48			1.29628e-07
	VLAVCCDIMACLFR	10	5	3	B1Q2B6;F1LKH6;F1LKH8	C5(Carbamidomethyl); C6(Carbamidomethyl); C11(Carbamidomethyl)	1727.81			High			4.34967			0			High			107.85			7.38265e-12																					High			4.57513
	LVEHEMQTLDAR	12	5	3	B1Q2B6;F1LKH7;F1LKH8		1441.71			High			3.14688			0			High			56.35			6.95218e-07			High			3.51551			0			High			61.1			6.86126e-07			High			2.79381
	RNCFLNEEHLK	7	5	3	B1Q2B6;F1LKH7;F1LKH8	C3(Carbamidomethyl)	1459.72			High			2.8391			0			High			21.83			0.00262458			High			3.26514			0			High			35.76			0.000234641			High			3.28108
	DVPMLISNNIEK	8	6	4	B1Q2B6;F1LKH6;F1LKH7;F1LKH8		1372.71			High			2.83876			0			High			41.99			2.21344e-05			High			2.44917			0			High			42.92			4.51236e-05			High			2.74163
	QDMLVVEVPK	3	6	4	B1Q2B6;F1LKH6;F1LKH7;F1LKH8		1157.63												High			60.55			3.96472e-07																					High			2.15866
	EAGLIFDLHK	2	5	3	B1Q2B6;F1LKH6;F1LKH8		1142.63												High			27.54			0.000969087
	LLGLSPSVK	3	6	4	B1Q2B6;F1LKH6;F1LKH7;F1LKH8		913.576												High			22.69			0.00161481												High			20.4			0.00806127
	LDLKKEK	6	1	1	F1LKH8	K5(Acetyl)	915.559												High			17.5			0.0044457
	SEHMTQLKEKFRKICDKSMIRKR	1	6	4	B1Q2B6;F1LKH6;F1LKH7;F1LKH8	N-Term(Acetyl); K8(Methyl); K10(Methyl); C15(Carbamidomethyl); S18(Phospho)	3099.56																																							High			2.9487
B1Q2B6	3,5,7-trioxododecanoyl-CoA synthase OS=Cannabis sativa OX=3483 GN=OLS PE=1 SV=1 - [OLIS_CANSA]	97.14	1	1	36	298	103.789	77.92	14	31	747.45	77.92	14	34	96.0407	78.96	15	33	717.82	77.92	14	30	66.9423	64.16	11	19	566.9	59.22	11	22	12.6588	15.32	3	3	125.632	19.48	4	5	21.2254	19.74	4	5	169.91	22.08	5	7	19.6174	26.49	5
	Sequence	# PSMs	# Proteins	# Protein Groups	Protein Group Accessions	Modifications	MH+ [Da]	A4	D4	G4	XCorr A4	XCorr D4	XCorr G4	Probability A4	Probability D4	Probability G4	A6	D6	G6	IonScore A6	IonScore D6	IonScore G6	Exp Value A6	Exp Value D6	Exp Value G6	B4	E4	H4	XCorr B4	XCorr E4	XCorr H4	Probability B4	Probability E4	Probability H4	B6	E6	H6	IonScore B6	IonScore E6	IonScore H6	Exp Value B6	Exp Value E6	Exp Value H6	C4	F4	I4	XCorr C4	XCorr F4	XCorr I4
	DYHCAKLLGLSPSVKRVMMYQLGCYGGGTVLRIAK	9	6	4	B1Q2B6;F1LKH6;F1LKH7;F1LKH8	C4(Carbamidomethyl); C24(Carbamidomethyl)	3942.04	High			6.2333			0			High			41.81			0.000417189			High			4.3461			0			High			35.73			0.000647469			High			3.6055
	DESVGERPIFELVSTGQTILPNSEGTIGGHIREAGLIF	12	5	3	B1Q2B6;F1LKH6;F1LKH8		4039.07	High			5.30583			0			High			34.25			0.00237866			High			5.2885			0			High			42.85			0.000125666			High			4.94568
	DWNSIFWITHPGGKAIL	23	6	4	B1Q2B6;F1LKH6;F1LKH7;F1LKH8		1955.02	High			4.90885			0			High			58.05			9.91592e-06			High			4.57154			0			High			47.65			4.1612e-05			High			4.07079
	DYYFRVTKSEHMTQLKEKFRKIC	7	6	4	B1Q2B6;F1LKH6;F1LKH7;F1LKH8	C23(Carbamidomethyl)	3007.52	High			4.57418			0			High			32.17			0.00384002			High			4.19815			0			High			20.14			0.0234541			High			4.30084
	MNHLRAEGPASVLAIGTANPENILLQ	16	6	4	F1LKH6;F1LKH7;F1LKH8;B1Q2B6	N-Term(Acetyl)	2771.45	High			3.99383			0			High			66.41			1.44655e-06			High			4.26553			0			High			85.24			7.24801e-09			High			4.4272
	DIAENNKGARVLAVCC	6	6	4	B1Q2B6;F1LKH6;F1LKH7;F1LKH8	C15(Carbamidomethyl); C16(Carbamidomethyl)	1789.87	High			3.89962			0			High			56.66			1.36563e-05			High			4.4389			0			High			71.32			1.78739e-07			High			3.35156
	DACAKAIKEWGQPKSKITHLIFTSASTT	6	6	4	B1Q2B6;F1LKH6;F1LKH7;F1LKH8	C3(Carbamidomethyl)	3089.6	High			3.78319			0			High			43.86			0.000260216			High			3.57353			0			High			42.02			0.000152131			High			3.78126
	DGFEWGVLFGFGPGLTVERVVVRSVPIKY	32	4	3	B1Q2B6;F1LKH6;F1LKH8		3223.73	High			3.63511			0			High			39.76			0.000668857			High			4.22345			0			High			57.29			4.52084e-06			High			3.99986
	DKVEEKLHLKS	6	4	3	B1Q2B6;F1LKH6;F1LKH7		1325.75	High			2.8118			0			High			24.12			0.0245094			High			3.28794			0			High			25.97			0.00612659			High			3.06773
	DLELLVGQAIFG	6	5	3	B1Q2B6;F1LKH6;F1LKH8		1274.71	High			2.73921			0			High			46.06			0.000156795			High			2.53363			0			High			35.57			0.000671767			High			2.31557
	DVPMLISNNIEKCLIEAFTPIGIS	10	6	4	B1Q2B6;F1LKH6;F1LKH7;F1LKH8	C13(Carbamidomethyl)	2674.39	High			2.62811			0			High			23.74			0.0267506			High			2.58687			0			High			27.33			0.00447939
	DMLVVEVPKLGK	14	6	4	B1Q2B6;F1LKH6;F1LKH7;F1LKH8		1327.76	High			2.58182			0			High			50.16			6.10005e-05			High			3.04496			0			High			67.19			4.62614e-07			High			2.54437
	DVPMLISNNIEKCLIEAFTPIGIS	8	6	4	B1Q2B6;F1LKH6;F1LKH7;F1LKH8	M4(Oxidation); C13(Carbamidomethyl)	2690.39	High			2.57407			0			High			43.85			0.000260815			High			2.06403			0			High			21.2			0.0183746
	DELRKRSLEEGKSTTG	4	6	4	B1Q2B6;F1LKH6;F1LKH7;F1LKH8		1805.94	High			2.43548			0			High			19.04			0.0789466												High			14.58			0.084376
	DIMACLFRGPSES	4	1	1	B1Q2B6	C5(Carbamidomethyl)	1482.67	High			2.18398			0			High			21.88			0.0410519			High			2.59645			0			High			35.31			0.000713212
	DELRKRSLEEGKSTTG	4	6	4	B1Q2B6;F1LKH6;F1LKH7;F1LKH8	N-Term(Acetyl); K5(Acetyl); T15(Phospho)	1969.92	High			1.81603			0												High			1.53237			0
	DARQDMLVVEVPKLGK	2	6	4	B1Q2B6;F1LKH6;F1LKH7;F1LKH8	N-Term(Acetyl); K13(Acetyl)	1882																			High			1.66919			0
	GDGAAAVIVGAEPDESVGERPIF	6	6	4	B1Q2B6;F1LKH6;F1LKH7;F1LKH8		2256.11		High			5.3337			0			High			75.47			5.53394e-08			High			6.3254			0			High			69.48			2.19283e-07			High			5.44563
	RIAKDIAENNKGARVL	8	7	5	Q8RVK9;B1Q2B6;F1LKH6;F1LKH7;F1LKH8		1768.03		High			3.86948			0			High			54.59			1.39014e-06			High			3.68128			0			High			32.89			0.00100001			High			3.40478
	AIGTANPENILLQDEFPDYY	7	6	4	B1Q2B6;F1LKH6;F1LKH7;F1LKH8		2283.1		High			3.45561			0												High			4.22414			0			High			43.31			9.0783e-05			High			4.57343
	ITHPGGKAILDKVEEKL	4	6	4	B1Q2B6;F1LKH6;F1LKH7;F1LKH8		1848.07											High			34.45			0.000179461			High			2.99485			0			High			23.26			0.00918342			High			2.97795
	VVEVPKLGKDACAKAIKEW	1	6	4	B1Q2B6;F1LKH6;F1LKH7;F1LKH8	C12(Carbamidomethyl)	2141.19											High			28.59			0.000968496
	RAEGPASVL	1	6	4	B1Q2B6;F1LKH6;F1LKH7;F1LKH8		899.502																													High			19.59			0.0213798
	DARQDMLVVEVPKLGKDACAKAIKEW	1	6	4	B1Q2B6;F1LKH6;F1LKH7;F1LKH8	C19(Carbamidomethyl)	2970.56																																						High			3.21565
	ITHLIFTSASTTDMPGADYHCAK	6	6	4	B1Q2B6;F1LKH6;F1LKH7;F1LKH8	C21(Carbamidomethyl)	2537.19			High			6.42951			0			High			76.79			1.46588e-08			High			5.36109			0			High			67.33			1.63457e-07			High			5.79598
	HVLSEHGNMSSSTVLFVMDELRK	4	6	4	B1Q2B6;F1LKH6;F1LKH7;F1LKH8		2616.3			High			5.45721			0			High			50.06			9.36966e-06
	STTGDGFEWGVLFGFGPGLTVER	14	5	4	B1Q2B6;F1LKH6;F1LKH7;F1LKH8		2429.19			High			5.03087			0			High			79.14			6.70444e-09			High			5.43682			0			High			93.44			4.00317e-10			High			5.01408
	CLIEAFTPIGISDWNSIFWITHPGGK	16	6	4	B1Q2B6;F1LKH6;F1LKH7;F1LKH8	C1(Carbamidomethyl)	2959.5			High			4.88204			0			High			68.63			3.97556e-07			High			5.26176			0			High			75.61			5.49579e-08			High			5.55365
	AEGPASVLAIGTANPENILLQDEFPDYYFR	11	6	4	F1LKH6;F1LKH7;F1LKH8;B1Q2B6		3310.65			High			4.60954			0			High			51.66			1.73996e-05			High			4.02451			0			High			29.27			0.0029576			High			5.25332
	RVMMYQLGCYGGGTVLR	4	6	4	B1Q2B6;F1LKH6;F1LKH7;F1LKH8	C9(Carbamidomethyl)	1960.97			High			4.51			0			High			69.48			1.29628e-07
	VLAVCCDIMACLFR	10	5	3	B1Q2B6;F1LKH6;F1LKH8	C5(Carbamidomethyl); C6(Carbamidomethyl); C11(Carbamidomethyl)	1727.81			High			4.34967			0			High			107.85			7.38265e-12																					High			4.57513
	LVEHEMQTLDAR	12	5	3	B1Q2B6;F1LKH7;F1LKH8		1441.71			High			3.14688			0			High			56.35			6.95218e-07			High			3.51551			0			High			61.1			6.86126e-07			High			2.79381
	RNCFLNEEHLK	7	5	3	B1Q2B6;F1LKH7;F1LKH8	C3(Carbamidomethyl)	1459.72			High			2.8391			0			High			21.83			0.00262458			High			3.26514			0			High			35.76			0.000234641			High			3.28108
	DVPMLISNNIEK	8	6	4	B1Q2B6;F1LKH6;F1LKH7;F1LKH8		1372.71			High			2.83876			0			High			41.99			2.21344e-05			High			2.44917			0			High			42.92			4.51236e-05			High			2.74163
	QDMLVVEVPK	3	6	4	B1Q2B6;F1LKH6;F1LKH7;F1LKH8		1157.63												High			60.55			3.96472e-07																					High			2.15866
	EAGLIFDLHK	2	5	3	B1Q2B6;F1LKH6;F1LKH8		1142.63												High			27.54			0.000969087
	LLGLSPSVK	3	6	4	B1Q2B6;F1LKH6;F1LKH7;F1LKH8		913.576												High			22.69			0.00161481												High			20.4			0.00806127
	SEHMTQLKEKFRKICDKSMIRKR	1	6	4	B1Q2B6;F1LKH6;F1LKH7;F1LKH8	N-Term(Acetyl); K8(Methyl); K10(Methyl); C15(Carbamidomethyl); S18(Phospho)	3099.56																																							High			2.9487
I6WU39	Olivetolic acid cyclase OS=Cannabis sativa OX=3483 GN=OAC PE=1 SV=1 - [OLIAC_CANSA]	93.07	1	20	20	154	21.0359	37.62	2	5	265.01	62.38	5	20	22.4678	50.5	3	7	270.02	62.38	5	18	19.4663	50.5	3	6	279.48	61.39	4	11	21.9556	29.7	4	6	161.728	29.7	4	6	34.1769	29.7	4	10	282.12	54.46	7	12	28.6845	29.7	5
	Sequence	# PSMs	# Proteins	# Protein Groups	Protein Group Accessions	Modifications	MH+ [Da]	A4	D4	G4	XCorr A4	XCorr D4	XCorr G4	Probability A4	Probability D4	Probability G4	A6	D6	G6	IonScore A6	IonScore D6	IonScore G6	Exp Value A6	Exp Value D6	Exp Value G6	B4	E4	H4	XCorr B4	XCorr E4	XCorr H4	Probability B4	Probability E4	Probability H4	B6	E6	H6	IonScore B6	IonScore E6	IonScore H6	Exp Value B6	Exp Value E6	Exp Value H6	C4	F4	I4	XCorr C4	XCorr F4	XCorr I4
	DEITEAQKEEFFKTYVNLVNIIPAMK	25	1	1	I6WU39		3070.6	High			6.16581			0			High			58.87			8.20981e-06			High			5.50742			0			High			55.77			6.41533e-06			High			5.12055
	DYIIHPAHVGFG	9	1	1	I6WU39		1325.66	High			2.10988			0			High			39.68			0.000681292			High			2.30708			0			High			35.47			0.000687414			High			2.1316
	DVYRSFWEKLLIF	12	1	1	I6WU39		1715.92										High			37.19			0.00120874			High			1.96886			0			High			29.72			0.00258356			High			2.32455
	AVKHLIVLKFK	2	1	1	I6WU39		1295.85										High			23.26			0.0298767												High			19.48			0.0273035
	AVKHLIVLKFK	6	1	1	I6WU39	K3(Acetyl)	1337.87										High			16.12			0.154644												High			18.72			0.0325251
	MAVKHLIVLKFKDEITEAQKEEFFKTYVNLVNIIPAMK	3	1	1	I6WU39	M1(Oxidation); K10(Methyl); K12(Acetyl); T16(Phospho); K20(Acetyl); K25(Acetyl); K38(Methyl)	4728.46										High			15.97			0.160079												High			20.83			0.0200087
	AVKHLIVLKFK	6	1	1	I6WU39	K11(Methyl)	1309.88										High			15.1			0.195584												High			17.05			0.047777
	MAVKHLIVLKFKDEITEAQKEEFFKTYVNLVNIIPAMK	1	1	1	I6WU39	M1(Oxidation); K10(Methyl); K12(Acetyl); T16(Phospho); K20(Acetyl); K25(Acetyl); M37(Oxidation)	4730.47										High			13.17			0.305023
	AVKHLIVLKFK	3	1	1	I6WU39	N-Term(Acetyl); K9(Methyl)	1351.88																												High			14.57			0.0845705
	KFKDEITEAQKEEFF	8	1	1	I6WU39		1888.93		High			4.32686			0			High			64.87			2.93253e-07			High			3.76925			0			High			26.1			0.00477534			High			4.45456
	KDEITEAQKEEFF	6	1	1	I6WU39		1613.77		High			4.18027			0			High			54.93			2.89229e-06			High			4.1602			0			High			70.9			1.58126e-07			High			4.16161
	VNLVNIIPAMKDVY	16	1	1	I6WU39		1588.89		High			3.89344			0			High			47.06			9.83943e-07			High			4.10995			0			High			50.27			1.82812e-05			High			3.79534
	VNLVNIIPAMKDVYW	7	1	1	I6WU39		1774.97		High			3.34882			0			High			28.75			0.000466733			High			3.44007			0			High			36.26			0.000460261
	VNLVNIIPAMKDVYW	5	1	1	I6WU39	M10(Oxidation)	1790.97																				High			2.98719			0			High			35.91			0.00049889			High			3.39081
	VNLVNIIPAMKDVY	2	1	1	I6WU39	M10(Oxidation)	1604.88																				High			2.68229			0			High			35.29			0.000575446
	IFDYTPRK	1	1	1	I6WU39		1039.56																													High			18.46			0.0277335
	IIHPAHVGF	1	1	1	I6WU39		990.561																													High			18.19			0.0295124
	THIVEVTF	1	1	1	I6WU39		945.51																													High			15.57			0.0539516
	VNIIPAMKDVYW	1	1	1	I6WU39		1448.77																																						High			2.35588
	EEGYTHIVEVTFESVETIQDYIIHPAHVGFGDVYR	2	1	1	I6WU39		4049.98			High			3.66628			0			High			39.25			0.000457573
	TYVNLVNIIPAMK	16	1	1	I6WU39		1475.84			High			3.60451			0			High			76.07			5.9674e-09			High			3.1289			0			High			73.61			3.84949e-08			High			3.85487
	LLIFDYTPR	8	1	1	I6WU39		1137.63			High			2.55936			0			High			44.57			8.42918e-06																					High			2.49891
	LLIFDYTPRK	5	1	1	I6WU39		1265.74												High			33.83			9.99506e-05												High			23.13			0.00429936
	SFWEK	3	1	1	I6WU39		696.336												High			17.64			0.00415705												High			17.41			0.0160474
	HLIVLK	3	1	1	I6WU39		722.497												High			14.1			0.00939259												High			14.03			0.0349465
	NKEEGYTHIVEVTFESVETIQDYIIHPAHVGFGDVYR	2	1	1	I6WU39		4292.09																																							High			5.00109
F1LKH6	Polyketide synthase 1 OS=Cannabis sativa OX=3483 GN=PKSG1 PE=2 SV=1 - [PKSG1_CANSA]	92.99	1	1	36	280	104.93	77.92	14	31	764.7	77.92	14	34	93.4442	75.58	14	32	695.51	74.55	13	29	66.9423	64.16	11	19	566.9	59.22	11	22	12.6588	15.32	3	3	125.632	19.48	4	5	21.2254	19.74	4	5	179.69	24.94	6	8	22.8511	34.55	6
	Sequence	# PSMs	# Proteins	# Protein Groups	Protein Group Accessions	Modifications	MH+ [Da]	A4	D4	G4	XCorr A4	XCorr D4	XCorr G4	Probability A4	Probability D4	Probability G4	A6	D6	G6	IonScore A6	IonScore D6	IonScore G6	Exp Value A6	Exp Value D6	Exp Value G6	B4	E4	H4	XCorr B4	XCorr E4	XCorr H4	Probability B4	Probability E4	Probability H4	B6	E6	H6	IonScore B6	IonScore E6	IonScore H6	Exp Value B6	Exp Value E6	Exp Value H6	C4	F4	I4	XCorr C4	XCorr F4	XCorr I4
	DYHCAKLLGLSPSVKRVMMYQLGCYGGGTVLRIAK	9	6	4	B1Q2B6;F1LKH6;F1LKH7;F1LKH8	C4(Carbamidomethyl); C24(Carbamidomethyl)	3942.04	High			6.2333			0			High			41.81			0.000417189			High			4.3461			0			High			35.73			0.000647469			High			3.6055
	DESVGERPIFELVSTGQTILPNSEGTIGGHIREAGLIF	12	5	3	B1Q2B6;F1LKH6;F1LKH8		4039.07	High			5.30583			0			High			34.25			0.00237866			High			5.2885			0			High			42.85			0.000125666			High			4.94568
	DWNSIFWITHPGGKAIL	23	6	4	B1Q2B6;F1LKH6;F1LKH7;F1LKH8		1955.02	High			4.90885			0			High			58.05			9.91592e-06			High			4.57154			0			High			47.65			4.1612e-05			High			4.07079
	DYYFRVTKSEHMTQLKEKFRKIC	7	6	4	B1Q2B6;F1LKH6;F1LKH7;F1LKH8	C23(Carbamidomethyl)	3007.52	High			4.57418			0			High			32.17			0.00384002			High			4.19815			0			High			20.14			0.0234541			High			4.30084
	MNHLRAEGPASVLAIGTANPENILIQ	16	6	4	F1LKH6;F1LKH7;F1LKH8;B1Q2B6	N-Term(Acetyl)	2771.45	High			3.99383			0			High			66.41			1.44655e-06			High			4.26553			0			High			85.24			7.24801e-09			High			4.4272
	DIAENNKGARVLAVCC	6	6	4	B1Q2B6;F1LKH6;F1LKH7;F1LKH8	C15(Carbamidomethyl); C16(Carbamidomethyl)	1789.87	High			3.89962			0			High			56.66			1.36563e-05			High			4.4389			0			High			71.32			1.78739e-07			High			3.35156
	DACAKAIKEWGQPKSKITHLIFTSASTT	6	6	4	B1Q2B6;F1LKH6;F1LKH7;F1LKH8	C3(Carbamidomethyl)	3089.6	High			3.78319			0			High			43.86			0.000260216			High			3.57353			0			High			42.02			0.000152131			High			3.78126
	DGFEWGVLFGFGPGLTVERVVVRSVPIKY	32	4	3	B1Q2B6;F1LKH6;F1LKH8		3223.73	High			3.63511			0			High			39.76			0.000668857			High			4.22345			0			High			57.29			4.52084e-06			High			3.99986
	DIMACLFRGPSDSDLELLVGQAIFG	2	4	2	F1LKH6;F1LKH8	C5(Carbamidomethyl)	2724.35	High			3.32557			0			High			39.13			0.000773274
	DKVEEKLHLKS	6	4	3	B1Q2B6;F1LKH6;F1LKH7		1325.75	High			2.8118			0			High			24.12			0.0245094			High			3.28794			0			High			25.97			0.00612659			High			3.06773
	DLELLVGQAIFG	6	5	3	B1Q2B6;F1LKH6;F1LKH8		1274.71	High			2.73921			0			High			46.06			0.000156795			High			2.53363			0			High			35.57			0.000671767			High			2.31557
	DVPMLISNNIEKCLIEAFTPIGIS	10	6	4	B1Q2B6;F1LKH6;F1LKH7;F1LKH8	C13(Carbamidomethyl)	2674.39	High			2.62811			0			High			23.74			0.0267506			High			2.58687			0			High			27.33			0.00447939
	DMLVVEVPKLGK	14	6	4	B1Q2B6;F1LKH6;F1LKH7;F1LKH8		1327.76	High			2.58182			0			High			50.16			6.10005e-05			High			3.04496			0			High			67.19			4.62614e-07			High			2.54437
	DVPMLISNNIEKCLIEAFTPIGIS	8	6	4	B1Q2B6;F1LKH6;F1LKH7;F1LKH8	M4(Oxidation); C13(Carbamidomethyl)	2690.39	High			2.57407			0			High			43.85			0.000260815			High			2.06403			0			High			21.2			0.0183746
	DELRKRSLEEGKSTTG	4	6	4	B1Q2B6;F1LKH6;F1LKH7;F1LKH8		1805.94	High			2.43548			0			High			19.04			0.0789466												High			14.58			0.084376
	DELRKRSLEEGKSTTG	4	6	4	B1Q2B6;F1LKH6;F1LKH7;F1LKH8	N-Term(Acetyl); K5(Acetyl); T15(Phospho)	1969.92	High			1.81603			0												High			1.53237			0
	DARQDMLVVEVPKLGK	2	6	4	B1Q2B6;F1LKH6;F1LKH7;F1LKH8	N-Term(Acetyl); K13(Acetyl)	1882																			High			1.66919			0
	GDGAAAVIVGAEPDESVGERPIF	6	6	4	B1Q2B6;F1LKH6;F1LKH7;F1LKH8		2256.11		High			5.3337			0			High			75.47			5.53394e-08			High			6.3254			0			High			69.48			2.19283e-07			High			5.44563
	RIAKDIAENNKGARVL	8	7	5	Q8RVK9;B1Q2B6;F1LKH6;F1LKH7;F1LKH8		1768.03		High			3.86948			0			High			54.59			1.39014e-06			High			3.68128			0			High			32.89			0.00100001			High			3.40478
	AIGTANPENILIQDEFPDYY	7	6	4	B1Q2B6;F1LKH6;F1LKH7;F1LKH8		2283.1		High			3.45561			0												High			4.22414			0			High			43.31			9.0783e-05			High			4.57343
	ITHPGGKAILDKVEEKL	4	6	4	B1Q2B6;F1LKH6;F1LKH7;F1LKH8		1848.07											High			34.45			0.000179461			High			2.99485			0			High			23.26			0.00918342			High			2.97795
	VVEVPKLGKDACAKAIKEW	1	6	4	B1Q2B6;F1LKH6;F1LKH7;F1LKH8	C12(Carbamidomethyl)	2141.19											High			28.59			0.000968496
	RGPSDSDLELL	1	4	2	F1LKH6;F1LKH8		1201.62																													High			22.78			0.0102566
	RAEGPASVL	1	6	4	B1Q2B6;F1LKH6;F1LKH7;F1LKH8		899.502																													High			19.59			0.0213798
	YFRVTKSEHMTQLKEKFRKICDKSMIRKRNIF	2	1	1	F1LKH6	N-Term(Acetyl); K14(Acetyl); K19(Acetyl); C21(Carbamidomethyl); S24(Phospho)	4324.23																																						High			3.23365
	DARQDMLVVEVPKLGKDACAKAIKEW	1	6	4	B1Q2B6;F1LKH6;F1LKH7;F1LKH8	C19(Carbamidomethyl)	2970.56																																						High			3.21565
	ITHLIFTSASTTDMPGADYHCAK	6	6	4	B1Q2B6;F1LKH6;F1LKH7;F1LKH8	C21(Carbamidomethyl)	2537.19			High			6.42951			0			High			76.79			1.46588e-08			High			5.36109			0			High			67.33			1.63457e-07			High			5.79598
	HVLSEHGNMSSSTVLFVMDELRK	4	6	4	B1Q2B6;F1LKH6;F1LKH7;F1LKH8		2616.3			High			5.45721			0			High			50.06			9.36966e-06
	STTGDGFEWGVLFGFGPGLTVER	14	5	4	B1Q2B6;F1LKH6;F1LKH7;F1LKH8		2429.19			High			5.03087			0			High			79.14			6.70444e-09			High			5.43682			0			High			93.44			4.00317e-10			High			5.01408
	CLIEAFTPIGISDWNSIFWITHPGGK	16	6	4	B1Q2B6;F1LKH6;F1LKH7;F1LKH8	C1(Carbamidomethyl)	2959.5			High			4.88204			0			High			68.63			3.97556e-07			High			5.26176			0			High			75.61			5.49579e-08			High			5.55365
	AEGPASVLAIGTANPENILIQDEFPDYYFR	11	6	4	F1LKH6;F1LKH7;F1LKH8;B1Q2B6		3310.65			High			4.60954			0			High			51.66			1.73996e-05			High			4.02451			0			High			29.27			0.0029576			High			5.25332
	RVMMYQLGCYGGGTVLR	4	6	4	B1Q2B6;F1LKH6;F1LKH7;F1LKH8	C9(Carbamidomethyl)	1960.97			High			4.51			0			High			69.48			1.29628e-07
	VLAVCCDIMACLFR	10	5	3	B1Q2B6;F1LKH6;F1LKH8	C5(Carbamidomethyl); C6(Carbamidomethyl); C11(Carbamidomethyl)	1727.81			High			4.34967			0			High			107.85			7.38265e-12																					High			4.57513
	DVPMLISNNIEK	8	6	4	B1Q2B6;F1LKH6;F1LKH7;F1LKH8		1372.71			High			2.83876			0			High			41.99			2.21344e-05			High			2.44917			0			High			42.92			4.51236e-05			High			2.74163
	QDMLVVEVPK	3	6	4	B1Q2B6;F1LKH6;F1LKH7;F1LKH8		1157.63												High			60.55			3.96472e-07																					High			2.15866
	EAGLIFDLHK	2	5	3	B1Q2B6;F1LKH6;F1LKH8		1142.63												High			27.54			0.000969087
	LLGLSPSVK	3	6	4	B1Q2B6;F1LKH6;F1LKH7;F1LKH8		913.576												High			22.69			0.00161481												High			20.4			0.00806127
	SEHMTQLKEKFRKICDKSMIRKR	1	6	4	B1Q2B6;F1LKH6;F1LKH7;F1LKH8	N-Term(Acetyl); K8(Methyl); K10(Methyl); C15(Carbamidomethyl); S18(Phospho)	3099.56																																							High			2.9487
F1LKH7	Polyketide synthase 2 OS=Cannabis sativa OX=3483 GN=PKSG2 PE=2 SV=1 - [PKSG2_CANSA]	88.83	1	1	32	238	71.9905	61.56	11	22	603.89	61.56	11	24	64.0912	62.6	12	24	528.51	61.56	11	21	50.567	50.13	9	15	416.2	38.7	8	15	12.6588	15.32	3	3	125.632	19.48	4	5	21.2254	19.74	4	5	169.91	22.08	5	7	19.6174	26.49	5
	Sequence	# PSMs	# Proteins	# Protein Groups	Protein Group Accessions	Modifications	MH+ [Da]	A4	D4	G4	XCorr A4	XCorr D4	XCorr G4	Probability A4	Probability D4	Probability G4	A6	D6	G6	IonScore A6	IonScore D6	IonScore G6	Exp Value A6	Exp Value D6	Exp Value G6	B4	E4	H4	XCorr B4	XCorr E4	XCorr H4	Probability B4	Probability E4	Probability H4	B6	E6	H6	IonScore B6	IonScore E6	IonScore H6	Exp Value B6	Exp Value E6	Exp Value H6	C4	F4	I4	XCorr C4	XCorr F4	XCorr I4
	DYHCAKLLGLSPSVKRVMMYQLGCYGGGTVLRIAK	9	6	4	B1Q2B6;F1LKH6;F1LKH7;F1LKH8	C4(Carbamidomethyl); C24(Carbamidomethyl)	3942.04	High			6.2333			0			High			41.81			0.000417189			High			4.3461			0			High			35.73			0.000647469			High			3.6055
	DWNSIFWITHPGGKAIL	23	6	4	B1Q2B6;F1LKH6;F1LKH7;F1LKH8		1955.02	High			4.90885			0			High			58.05			9.91592e-06			High			4.57154			0			High			47.65			4.1612e-05			High			4.07079
	DYYFRVTKSEHMTQLKEKFRKIC	7	6	4	B1Q2B6;F1LKH6;F1LKH7;F1LKH8	C23(Carbamidomethyl)	3007.52	High			4.57418			0			High			32.17			0.00384002			High			4.19815			0			High			20.14			0.0234541			High			4.30084
	MNHLRAEGPASVLAIGTANPENILIQ	16	6	4	F1LKH6;F1LKH7;F1LKH8;B1Q2B6	N-Term(Acetyl)	2771.45	High			3.99383			0			High			66.41			1.44655e-06			High			4.26553			0			High			85.24			7.24801e-09			High			4.4272
	DIAENNKGARVLAVCC	6	6	4	B1Q2B6;F1LKH6;F1LKH7;F1LKH8	C15(Carbamidomethyl); C16(Carbamidomethyl)	1789.87	High			3.89962			0			High			56.66			1.36563e-05			High			4.4389			0			High			71.32			1.78739e-07			High			3.35156
	DACAKAIKEWGQPKSKITHLIFTSASTT	6	6	4	B1Q2B6;F1LKH6;F1LKH7;F1LKH8	C3(Carbamidomethyl)	3089.6	High			3.78319			0			High			43.86			0.000260216			High			3.57353			0			High			42.02			0.000152131			High			3.78126
	DGFEWGVLFGFGPGLTVERVVLRSVPINY	5	1	1	F1LKH7		3223.7	High			3.03322			0			High			21.55			0.0442928			High			2.387			0			High			41.47			0.000172671
	DKVEEKLHLKS	6	4	3	B1Q2B6;F1LKH6;F1LKH7		1325.75	High			2.8118			0			High			24.12			0.0245094			High			3.28794			0			High			25.97			0.00612659			High			3.06773
	DVPMLISNNIEKCLIEAFTPIGIS	10	6	4	B1Q2B6;F1LKH6;F1LKH7;F1LKH8	C13(Carbamidomethyl)	2674.39	High			2.62811			0			High			23.74			0.0267506			High			2.58687			0			High			27.33			0.00447939
	DMLVVEVPKLGK	14	6	4	B1Q2B6;F1LKH6;F1LKH7;F1LKH8		1327.76	High			2.58182			0			High			50.16			6.10005e-05			High			3.04496			0			High			67.19			4.62614e-07			High			2.54437
	DVPMLISNNIEKCLIEAFTPIGIS	8	6	4	B1Q2B6;F1LKH6;F1LKH7;F1LKH8	M4(Oxidation); C13(Carbamidomethyl)	2690.39	High			2.57407			0			High			43.85			0.000260815			High			2.06403			0			High			21.2			0.0183746
	DELRKRSLEEGKSTTG	4	6	4	B1Q2B6;F1LKH6;F1LKH7;F1LKH8		1805.94	High			2.43548			0			High			19.04			0.0789466												High			14.58			0.084376
	DELRKRSLEEGKSTTG	4	6	4	B1Q2B6;F1LKH6;F1LKH7;F1LKH8	N-Term(Acetyl); K5(Acetyl); T15(Phospho)	1969.92	High			1.81603			0												High			1.53237			0
	DARQDMLVVEVPKLGK	2	6	4	B1Q2B6;F1LKH6;F1LKH7;F1LKH8	N-Term(Acetyl); K13(Acetyl)	1882																			High			1.66919			0
	DMTACLFRGPSDSNLELLVGQAIFG	1	1	1	F1LKH7	N-Term(Acetyl); M2(Oxidation); C5(Carbamidomethyl); N14(NAG)	2990.41																																					High			2.4014
	GDGAAAVIVGAEPDESVGERPIF	6	6	4	B1Q2B6;F1LKH6;F1LKH7;F1LKH8		2256.11		High			5.3337			0			High			75.47			5.53394e-08			High			6.3254			0			High			69.48			2.19283e-07			High			5.44563
	RIAKDIAENNKGARVL	8	7	5	Q8RVK9;B1Q2B6;F1LKH6;F1LKH7;F1LKH8		1768.03		High			3.86948			0			High			54.59			1.39014e-06			High			3.68128			0			High			32.89			0.00100001			High			3.40478
	AIGTANPENILIQDEFPDYY	7	6	4	B1Q2B6;F1LKH6;F1LKH7;F1LKH8		2283.1		High			3.45561			0												High			4.22414			0			High			43.31			9.0783e-05			High			4.57343
	ITHPGGKAILDKVEEKL	4	6	4	B1Q2B6;F1LKH6;F1LKH7;F1LKH8		1848.07											High			34.45			0.000179461			High			2.99485			0			High			23.26			0.00918342			High			2.97795
	VVEVPKLGKDACAKAIKEW	1	6	4	B1Q2B6;F1LKH6;F1LKH7;F1LKH8	C12(Carbamidomethyl)	2141.19											High			28.59			0.000968496
	RAEGPASVL	1	6	4	B1Q2B6;F1LKH6;F1LKH7;F1LKH8		899.502																													High			19.59			0.0213798
	DARQDMLVVEVPKLGKDACAKAIKEW	1	6	4	B1Q2B6;F1LKH6;F1LKH7;F1LKH8	C19(Carbamidomethyl)	2970.56																																						High			3.21565
	ITHLIFTSASTTDMPGADYHCAK	6	6	4	B1Q2B6;F1LKH6;F1LKH7;F1LKH8	C21(Carbamidomethyl)	2537.19			High			6.42951			0			High			76.79			1.46588e-08			High			5.36109			0			High			67.33			1.63457e-07			High			5.79598
	HVLSEHGNMSSSTVLFVMDELRK	4	6	4	B1Q2B6;F1LKH6;F1LKH7;F1LKH8		2616.3			High			5.45721			0			High			50.06			9.36966e-06
	STTGDGFEWGVLFGFGPGLTVER	14	5	4	B1Q2B6;F1LKH6;F1LKH7;F1LKH8		2429.19			High			5.03087			0			High			79.14			6.70444e-09			High			5.43682			0			High			93.44			4.00317e-10			High			5.01408
	CLIEAFTPIGISDWNSIFWITHPGGK	16	6	4	B1Q2B6;F1LKH6;F1LKH7;F1LKH8	C1(Carbamidomethyl)	2959.5			High			4.88204			0			High			68.63			3.97556e-07			High			5.26176			0			High			75.61			5.49579e-08			High			5.55365
	AEGPASVLAIGTANPENILIQDEFPDYYFR	11	6	4	F1LKH6;F1LKH7;F1LKH8;B1Q2B6		3310.65			High			4.60954			0			High			51.66			1.73996e-05			High			4.02451			0			High			29.27			0.0029576			High			5.25332
	RVMMYQLGCYGGGTVLR	4	6	4	B1Q2B6;F1LKH6;F1LKH7;F1LKH8	C9(Carbamidomethyl)	1960.97			High			4.51			0			High			69.48			1.29628e-07
	LVEHEMQTLDAR	12	5	3	B1Q2B6;F1LKH7;F1LKH8		1441.71			High			3.14688			0			High			56.35			6.95218e-07			High			3.51551			0			High			61.1			6.86126e-07			High			2.79381
	RNCFLNEEHLK	7	5	3	B1Q2B6;F1LKH7;F1LKH8	C3(Carbamidomethyl)	1459.72			High			2.8391			0			High			21.83			0.00262458			High			3.26514			0			High			35.76			0.000234641			High			3.28108
	DVPMLISNNIEK	8	6	4	B1Q2B6;F1LKH6;F1LKH7;F1LKH8		1372.71			High			2.83876			0			High			41.99			2.21344e-05			High			2.44917			0			High			42.92			4.51236e-05			High			2.74163
	QDMLVVEVPK	3	6	4	B1Q2B6;F1LKH6;F1LKH7;F1LKH8		1157.63												High			60.55			3.96472e-07																					High			2.15866
	LLGLSPSVK	3	6	4	B1Q2B6;F1LKH6;F1LKH7;F1LKH8		913.576												High			22.69			0.00161481												High			20.4			0.00806127
	SEHMTQLKEKFRKICDKSMIRKR	1	6	4	B1Q2B6;F1LKH6;F1LKH7;F1LKH8	N-Term(Acetyl); K8(Methyl); K10(Methyl); C15(Carbamidomethyl); S18(Phospho)	3099.56																																							High			2.9487
A6P6V9	Cannabidiolic acid synthase OS=Cannabis sativa OX=3483 GN=CBDAS PE=1 SV=1 - [CBDAS_CANSA]	63.24	1	35	45	177	11.1614	15.07	6	7	77.62	12.32	5	8	18.5489	10.11	5	10	121.57	10.48	6	10	10.2261	8.82	3	3	78.81	12.32	5	6	5.92951	5.15	2	2	125.025	11.4	6	6	10.4674	9.93	4	4	157.26	17.46	11	12	8.81347	7.54	3
	Sequence	# PSMs	# Proteins	# Protein Groups	Protein Group Accessions	Modifications	MH+ [Da]	A4	D4	G4	XCorr A4	XCorr D4	XCorr G4	Probability A4	Probability D4	Probability G4	A6	D6	G6	IonScore A6	IonScore D6	IonScore G6	Exp Value A6	Exp Value D6	Exp Value G6	B4	E4	H4	XCorr B4	XCorr E4	XCorr H4	Probability B4	Probability E4	Probability H4	B6	E6	H6	IonScore B6	IonScore E6	IonScore H6	Exp Value B6	Exp Value E6	Exp Value H6	C4	F4	I4	XCorr C4	XCorr F4	XCorr I4
	DRSAGQNGAFKIKL	9	1	1	A6P6V9		1504.82	High			3.29259			0			High			28.88			0.00819093			High			3.61757			0			High			26.67			0.00521457			High			3.81156
	DYVKKPIPESVFVQILEKLYEE	4	1	1	A6P6V9		2666.45	High			2.8081			0			High			19.39			0.0728338																					High			3.71065
	DAHLVNVHGKVL	12	1	1	A6P6V9		1301.74	High			2.67817			0			High			27.99			0.0100539			High			3.0026			0			High			31.43			0.00174268			High			2.70385
	DRLVKVKTLV	8	1	1	A6P6V9		1170.76	High			1.50618			0			High			20.15			0.0611411			High			2.30002			0			High			22.61			0.0132806
	DLMNKSFPELGIKKT	1	6	4	Q8GTB6;A6P6V9;A6P6W1;Q33DQ2	M3(Oxidation); N4(NAG); K5(Acetyl); S6(Phospho)	2080.01	High			1.3894			0
	DNFNKEILL	4	1	1	A6P6V9		1105.59	High			1.32517			0			High			18.26			0.0944785												High			24.31			0.00897881
	DNIIDAHLVNVHGKVL	2	1	1	A6P6V9		1756.97																			High			2.76659			0			High			22.48			0.0136842
	DLMNKSFPELGIKKT	3	6	4	Q8GTB6;A6P6V9;A6P6W1;Q33DQ2	N4(NAG); K5(Methyl); K14(Methyl); T15(Phospho)	2050.01																			High			1.55126			0
	DCRQLSWI	1	1	1	A6P6V9	C2(Carbamidomethyl)	1077.52																												High			15.09			0.0750272
	VIVTPSHVSHIQGTIL	4	1	1	A6P6V9		1700.98		High			3.10826			0			High			46.05			1.24157e-06																					High			3.36818
	GLAADNIIDAHL	6	6	4	Q8GTB6;A6P6V9;A6P6W1;Q33DQ2		1222.64		High			2.82125			0			High			54.96			1.27662e-06			High			2.76998			0			High			53.92			7.88869e-06			High			2.67264
	VQILEKLY	2	1	1	A6P6V9		1005.6											High			33.13			4.86407e-05
	GLAADNIIDAHLVNVHGKVL	4	1	1	A6P6V9		2069.15											High			30.7			8.51138e-05												High			20.54			0.0171793
	TSDTTPKPL	3	5	3	A6P6V9;A6P6W1;Q33DQ2		959.511											High			27.64			0.000430467												High			34.19			0.000741318
	VSKNPRLAY	2	1	1	A6P6V9		1047.6											High			19.94			0.00152087												High			17.11			0.0378447
	VKVKTLVDPNNFF	4	1	1	A6P6V9		1520.85																				High			3.23693			0			High			44.79			6.45661e-05			High			2.77266
	VQILEKLYEEDIGAGMY	1	1	1	A6P6V9		1970.98																				High			2.23082			0
	DYVKKPIPESVF	2	1	1	A6P6V9		1421.77																				High			2.22971			0			High			23.42			0.00885125
	TQARIW	1	6	4	Q8GTB6;A6P6V9;A6P6W1;Q33DQ2		774.43																													High			20.85			0.0159958
	RFTSDTTPKPL	1	5	3	A6P6V9;A6P6W1;Q33DQ2		1262.68																													High			20.54			0.0171793
	VKKPIPESVF	1	1	1	A6P6V9		1143.69																													High			17.75			0.0326591
	SVKKIMEIHEL	1	1	1	A6P6V9		1326.76																													High			16.78			0.0408324
	KIRLVAVPKSTMF	1	1	1	A6P6V9		1489.91																													High			14.19			0.0741318
	FTSDTTPKPLVIVTPSHVSHIQGTILCSK	11	1	1	A6P6V9	C27(Carbamidomethyl)	3163.71			High			7.08136			0			High			86.84			3.82976e-09			High			6.34975			0			High			95.66			5.02541e-10			High			6.86716
	IDVHSQTAWVEAGATLGEVYYWVNEK	8	1	1	A6P6V9		2965.44			High			5.67868			0			High			75.05			2.96978e-08																					High			5.53131
	QLSWIDTIIFYSGVVNYDTDNFNK	10	1	1	A6P6V9		2852.4			High			5.64769			0			High			51.12			1.31356e-05			High			3.8555			0			High			61.29			1.48604e-06			High			6.09199
	KPIPESVFVQILEK	8	1	1	A6P6V9		1626.96			High			4.91744			0			High			60.29			5.14473e-07			High			4.60598			0			High			63.69			3.77923e-07
	NYGLAADNIIDAHLVNVHGK	7	1	1	A6P6V9		2134.12			High			4.0177			0			High			45.18			1.21356e-05			High			3.20562			0			High			47.69			1.50454e-05
	LYEEDIGAGMYALYPYGGIMDEISESAIPFPHR	4	1	1	A6P6V9		3704.75			High			3.8582			0			High			57.3			6.5173e-06																					High			5.16628
	SMGEDLFWALR	8	6	4	Q8GTB6;A6P6W1;Q33DQ2;A6P6V9		1324.64			High			2.97946			0			High			56.97			6.02728e-07																					High			2.9403
	NIYNFMTPYVSK	2	1	1	A6P6V9		1476.72			High			2.67049			0			High			43.85			1.03024e-05
	TLVDPNNFFR	3	1	1	A6P6V9		1222.62			High			2.28856			0			High			34.59			0.000469174												High			31.61			0.000897312
	NPNNYTQARIWGEK	5	1	1	A6P6V9	N1(NAG); N3(NAG); K14(Acetyl)	2175.01			High			2.26808			0												High			2.74372			0
	SAGQNGAFKIKLDYVK	3	1	1	A6P6V9	S1(Phospho); N5(NAG); K11(Methyl); K16(Methyl)	2068.04			High			2.22714			0												High			2.31417			0
	DLLLMTHFITR	6	1	1	A6P6V9		1359.75			High			2.2003			0			High			42.11			1.4852e-05																					High			2.1977
	NEQSIPPLPR	4	1	1	A6P6V9		1150.62												High			24.74			0.00081056												High			27.85			0.00145012
	IMEIHELVK	2	1	1	A6P6V9		1111.63												High			17.49			0.00534714
	SFPELGIKK	1	6	4	Q8GTB6;A6P6V9;A6P6W1;Q33DQ2		1018.6												High			17.37			0.00549694
	AGILYELWYICSWEK	2	1	1	A6P6V9	C11(Carbamidomethyl)	1930.96																					High			4.23585			0			High			80.19			8.46065e-09
	IDVHSQTAWVEAGATLGEVYYWVNEK	4	1	1	A6P6V9	K26(Methyl)	2979.48																					High			3.77582			0			High			31.16			0.00111012			High			4.0445
	LVAVPK	2	1	1	A6P6V9		626.428																														High			30.7			0.000752322
	NIYNFMTPYVSKNPR	1	1	1	A6P6V9		1843.93																														High			23.76			0.00371881
	WQNIAYK	2	4	3	Q8GTB6;A6P6V9;Q33DQ2		922.482																														High			20.49			0.00789594
	LAYLNYR	1	4	3	Q8GTB6;A6P6V9;Q33DQ2		912.494																														High			19.28			0.0104329
	STMFSVK	1	1	1	A6P6V9		799.406																														High			15.91			0.0226675
	NPRLAYLNYRDLDIGINDPKNPNNYTQARIWGEKYFGKNFDR	3	1	1	A6P6V9	N-Term(Acetyl); Y6(Phospho); T26(Phospho); K38(Acetyl)	5303.52																																							High			3.44791
	SMGEDLFWALR	1	6	4	Q8GTB6;A6P6W1;Q33DQ2;A6P6V9	M2(Oxidation)	1340.64
	VGLQIR	1	6	4	Q8GTB6;A6P6V9;A6P6W1;Q33DQ2		685.439
Q8GTB6	Tetrahydrocannabinolic acid synthase OS=Cannabis sativa OX=3483 PE=1 SV=1 - [THCAS_CANSA]	57.06	1	10	26	103	6.46143	19.45	5	6					0	2.75	1	3		0			9.0697	11.74	3	14		0			9.10569	6.97	3	3	76.8391	3.67	2	2	12.0675	3.67	2	3	134.27	6.42	4	5	12.0853	3.67	2
	Sequence	# PSMs	# Proteins	# Protein Groups	Protein Group Accessions	Modifications	MH+ [Da]	A4	D4	G4	XCorr A4	XCorr D4	XCorr G4	Probability A4	Probability D4	Probability G4	A6	D6	G6	IonScore A6	IonScore D6	IonScore G6	Exp Value A6	Exp Value D6	Exp Value G6	B4	E4	H4	XCorr B4	XCorr E4	XCorr H4	Probability B4	Probability E4	Probability H4	B6	E6	H6	IonScore B6	IonScore E6	IonScore H6	Exp Value B6	Exp Value E6	Exp Value H6	C4	F4	I4	XCorr C4	XCorr F4	XCorr I4
	DYVKKPIPETAMVKILEKLYEE	1	1	1	Q8GTB6		2636.44	High			3.30277			0
	DTTPKPLVIVTPSNNSHIQATILCSKKVGLQIRTRSGGH	2	1	1	Q8GTB6	T2(Phospho); S16(Phospho); C24(Carbamidomethyl); K26(Acetyl); K27(Acetyl)	4468.29	High			3.15866			0
	DNIIDAHLVNVDGKVL	1	5	3	Q8GTB6;A6P6W1;Q33DQ2	K14(Methyl)	1748.94	High			1.5682			0
	DLMNKSFPELGIKKT	1	6	4	Q8GTB6;A6P6V9;A6P6W1;Q33DQ2	M3(Oxidation); N4(NAG); K5(Acetyl); S6(Phospho)	2080.01	High			1.3894			0
	DRSAGKKTAFSIKL	1	3	2	Q8GTB6;Q33DQ2	T8(Phospho); S11(Phospho); K13(Methyl)	1695.82	High			1.36658			0
	DLMNKSFPELGIKKT	3	6	4	Q8GTB6;A6P6V9;A6P6W1;Q33DQ2	N4(NAG); K5(Methyl); K14(Methyl); T15(Phospho)	2050.01																			High			1.55126			0
	DYVKKPIPETAMVKILEKLYEE	3	1	1	Q8GTB6	K5(Methyl); M12(Oxidation)	2666.42																																					High			3.45365
	DNEKHINWVRSVYNFTTPYVSQNPRLAYLNYR	10	3	2	Q8GTB6;Q33DQ2	K4(Acetyl); S11(Phospho); T17(Phospho); Y19(Phospho)	4239.85																																					High			3.22852
	DLRNMHSIKI	1	1	1	Q8GTB6		1226.67																																					High			2.38753
	GLAADNIIDAHLVNVDGKVL	10	5	3	Q8GTB6;A6P6W1;Q33DQ2		2047.12		High			4.14414			0			High			45.91			2.56448e-05			High			4.92267			0			High			47.12			3.77576e-05			High			5.44353
	GLAADNIIDAHL	6	6	4	Q8GTB6;A6P6V9;A6P6W1;Q33DQ2		1222.64		High			2.82125			0			High			54.96			1.27662e-06			High			2.76998			0			High			53.92			7.88869e-06			High			2.67264
	VKKPIPETAMVKILEKLY	1	1	1	Q8GTB6	T8(Phospho); K12(Methyl); K16(Acetyl); Y18(Phospho)	2316.19		High			2.1403			0
	TQARIW	1	6	4	Q8GTB6;A6P6V9;A6P6W1;Q33DQ2		774.43																													High			20.85			0.0159958
	VSQNPRLAY	1	3	2	Q8GTB6;Q33DQ2		1047.56																													High			18.52			0.027353
	KPIPETAMVKILEK	17	1	1	Q8GTB6	K1(Methyl); M8(Oxidation)	1626.97			High			4.08937			0			High			39.98			6.02769e-05			High			4.04963			0			High			39.05			0.000110003			High			3.89369
	IDVHSQTAWVEAGATLGEVYYWINEK	6	1	1	Q8GTB6		2979.47			High			3.95709			0			High			36.92			0.000304854			High			4.49913			0			High			52.13			8.87908e-06			High			4.76644
	SMGEDLFWAIR	8	6	4	Q8GTB6;A6P6W1;Q33DQ2;A6P6V9		1324.64			High			2.97946			0			High			56.97			6.02728e-07																					High			2.9403
	GGGGENFGIIAAWK	6	4	3	Q8GTB6;A6P6W1;Q33DQ2		1376.71			High			2.90532			0			High			39.41			6.87308e-05			High			3.098			0			High			63.51			3.93916e-07			High			3.75541
	YFGKNFNRLVKVK	4	5	3	Q8GTB6;A6P6W1;Q33DQ2	Y1(Phospho); N5(NAG); N7(NAG); K11(Acetyl)	2177.09			High			2.16162			0												High			2.57708			0												High			2.19727
	NMEIHGLVK	3	3	2	Q8GTB6;Q33DQ2		1040.56												High			28.95			0.000307458												High			32.09			0.000546265
	SFPELGIKK	1	6	4	Q8GTB6;A6P6V9;A6P6W1;Q33DQ2		1018.6												High			17.37			0.00549694
	LYEEDVGAGMYVLYPYGGIMEEISESAIPFPHR	4	1	1	Q8GTB6		3732.79																					High			4.58554			0			High			87.58			6.98329e-09			High			4.9715
	WQNIAYK	2	4	3	Q8GTB6;A6P6V9;Q33DQ2		922.482																														High			20.49			0.00789594
	LAYLNYR	1	4	3	Q8GTB6;A6P6V9;Q33DQ2		912.494																														High			19.28			0.0104329
	KPIPETAMVK	1	1	1	Q8GTB6		1113.64																														High			14.72			0.0298129
	EFSWIDTTIFYSGVVNFNTANFKKEILLDRSAGKK	1	1	1	Q8GTB6	T19(Phospho); K23(Methyl); K24(Methyl)	4147.08																																							High			3.46044
	GGGGENFGIIAAWKIKLVAVPSKSTIFSVKK	5	1	1	Q8GTB6	K16(Methyl); T25(Phospho); S28(Phospho); K30(Acetyl)	3418.82																																							High			3.25145
	SMGEDLFWAIR	1	6	4	Q8GTB6;A6P6W1;Q33DQ2;A6P6V9	M2(Oxidation)	1340.64
	VGLQIR	1	6	4	Q8GTB6;A6P6V9;A6P6W1;Q33DQ2		685.439
P00053	Cytochrome c OS=Cannabis sativa OX=3483 PE=1 SV=1 - [CYC_CANSA]	47.75	1	4	4	14	2.00256	9.91	1	1		0			1.8801	9.91	1	1	56.15	34.23	2	3	1.98955	9.91	1	1	50.64	9.91	1	1		0				0				0								0
	Sequence	# PSMs	# Proteins	# Protein Groups	Protein Group Accessions	Modifications	MH+ [Da]	A4	D4	G4	XCorr A4	XCorr D4	XCorr G4	Probability A4	Probability D4	Probability G4	A6	D6	G6	IonScore A6	IonScore D6	IonScore G6	Exp Value A6	Exp Value D6	Exp Value G6	B4	E4	H4	XCorr B4	XCorr E4	XCorr H4	Probability B4	Probability E4	Probability H4	B6	E6	H6	IonScore B6	IonScore E6	IonScore H6	Exp Value B6	Exp Value E6	Exp Value H6	C4	F4	I4	XCorr C4	XCorr F4	XCorr I4
	DLIAYLKESTA	5	1	1	P00053		1223.66	High			2.00256			0												High			1.8801			0			High			53.73			1.02617e-05			High			1.98955
	DYLLNPKKYIPGTKMVFPGLKKPZBRADLIAYLKESTA	2	1	1	P00053	K7(Acetyl); T13(Phospho); K21(Methyl); Z24(Q); B25(D); S36(Phospho)	4538.35																												High			15.42			0.0695374
	QSGTTAGYSYSAANK	6	1	1	P00053		1505.7			High			3.43921			0			High			75.83			6.30646e-09			High			3.50516			0			High			73.84			3.65093e-08			High			3.60737
	ADLIAYLK	1	1	1	P00053		906.53												High			33.47			0.000108589
Q8RVK9	Naringenin-chalcone synthase OS=Cannabis sativa OX=3483 GN=CHS PE=1 SV=1 - [CHS_CANSA]	38.56	1	8	9	32	2.3967	5.66	1	3		0			7.98724	10.03	2	3	85.65	10.03	2	3	2.46371	5.66	1	1		0			3.86948	4.11	1	1	61.4688	4.11	1	2	3.68128	4.11	1	1		0			6.3389	12.08	2
	Sequence	# PSMs	# Proteins	# Protein Groups	Protein Group Accessions	Modifications	MH+ [Da]	A4	D4	G4	XCorr A4	XCorr D4	XCorr G4	Probability A4	Probability D4	Probability G4	A6	D6	G6	IonScore A6	IonScore D6	IonScore G6	Exp Value A6	Exp Value D6	Exp Value G6	B4	E4	H4	XCorr B4	XCorr E4	XCorr H4	Probability B4	Probability E4	Probability H4	B6	E6	H6	IonScore B6	IonScore E6	IonScore H6	Exp Value B6	Exp Value E6	Exp Value H6	C4	F4	I4	XCorr C4	XCorr F4	XCorr I4
	DPIPEVEKPIFELVSAAQTILP	7	1	1	Q8RVK9		2406.31	High			2.3967			0												High			2.58675			0			High			40.01			0.000241668			High			2.46371
	DPIPEVEKPIFELVSAAQTILP	1	1	1	Q8RVK9	N-Term(Acetyl); K8(Acetyl); T19(Phospho)	2570.3	High			1.26855			0
	DWNSLFWIAHPGGPAIL	2	1	1	Q8RVK9		1893.96																			High			3.34801			0			High			32.79			0.00127414
	RLAKDLAENNKGARVL	5	7	5	Q8RVK9;B1Q2B6;F1LKH6;F1LKH7;F1LKH8		1768.03		High			3.86948			0			High			54.59			1.39014e-06			High			3.68128			0												High			3.40478
	CTTSGVDMPGADYQLTKLLGLRPSVKRLMMY	1	1	1	Q8RVK9	C1(Carbamidomethyl); T16(Phospho); K17(Methyl); K26(Methyl); Y31(Phospho)	3689.73																																						High			2.93412
	LGKEAATKAIKEWGQPKSK	5	1	1	Q8RVK9	T7(Phospho); K11(Methyl); S18(Phospho); K19(Acetyl)	2286.14			High			2.60032			0
	ITHLVFCTTSGVDMPGADYQLTK	2	1	1	Q8RVK9	C7(Carbamidomethyl)	2554.26																					High			3.70202			0			High			36.58			0.000194269
	RYMHLTEEILK	4	1	1	Q8RVK9		1432.76																					High			3.30603			0			High			32.86			0.000457513			High			2.94104
	QDMVVVEVPK	1	1	1	Q8RVK9		1143.62																														High			25.48			0.00250267
	SLNEAFKPLGISDWNSLFWIAHPGGPAILDQVESK	4	1	1	Q8RVK9		3836.98																																							High			3.95009
Q33DQ2	Inactive tetrahydrocannabinolic acid synthase OS=Cannabis sativa OX=3483 PE=3 SV=1 - [THCAI_CANSA]	35.6	2	3	21	77	0	8.26	3	3					5.00881	11.93	3	14					3.22852	5.87	1	10					6.96539	3.67	2	2	83.1355	5.32	3	3	12.0675	3.67	2	3	163	8.44	6	7	12.0853	3.67	2
	Sequence	# PSMs	# Proteins	# Protein Groups	Protein Group Accessions	Modifications	MH+ [Da]	A4	D4	G4	XCorr A4	XCorr D4	XCorr G4	Probability A4	Probability D4	Probability G4	A6	D6	G6	IonScore A6	IonScore D6	IonScore G6	Exp Value A6	Exp Value D6	Exp Value G6	B4	E4	H4	XCorr B4	XCorr E4	XCorr H4	Probability B4	Probability E4	Probability H4	B6	E6	H6	IonScore B6	IonScore E6	IonScore H6	Exp Value B6	Exp Value E6	Exp Value H6	C4	F4	I4	XCorr C4	XCorr F4	XCorr I4
	DNIIDAHLVNVDGKVL	1	5	3	Q8GTB6;A6P6W1;Q33DQ2	K14(Methyl)	1748.94	High			1.5682			0
	DLMNKSFPELGIKKT	1	6	4	Q8GTB6;A6P6V9;A6P6W1;Q33DQ2	M3(Oxidation); N4(NAG); K5(Acetyl); S6(Phospho)	2080.01	High			1.3894			0
	DRSAGKKTAFSIKL	1	3	2	Q8GTB6;Q33DQ2	T8(Phospho); S11(Phospho); K13(Methyl)	1695.82	High			1.36658			0
	DLGKTNPESPNNYTQARIWGEKYFGKNFNRLVKVKTKA	10	2	1	Q33DQ2	K4(Acetyl); N6(NAG); K33(Acetyl); K37(Methyl)	4731.45																			High			2.60725			0
	DSLVDLMNKSFPELGIKKTDCKELSWI	1	2	1	Q33DQ2	N-Term(Acetyl); S10(Phospho); K17(Methyl); C21(Carbamidomethyl); S25(Phospho)	3382.58																			High			2.40156			0
	DLMNKSFPELGIKKT	3	6	4	Q8GTB6;A6P6V9;A6P6W1;Q33DQ2	N4(NAG); K5(Methyl); K14(Methyl); T15(Phospho)	2050.01																			High			1.55126			0
	DNEKHINWVRSVYNFTTPYVSQNPRLAYLNYR	10	3	2	Q8GTB6;Q33DQ2	K4(Acetyl); S11(Phospho); T17(Phospho); Y19(Phospho)	4239.85																																					High			3.22852
	GLAADNIIDAHLVNVDGKVL	10	5	3	Q8GTB6;A6P6W1;Q33DQ2		2047.12		High			4.14414			0			High			45.91			2.56448e-05			High			4.92267			0			High			47.12			3.77576e-05			High			5.44353
	GLAADNIIDAHL	6	6	4	Q8GTB6;A6P6V9;A6P6W1;Q33DQ2		1222.64		High			2.82125			0			High			54.96			1.27662e-06			High			2.76998			0			High			53.92			7.88869e-06			High			2.67264
	TSDTTPKPL	3	5	3	A6P6V9;A6P6W1;Q33DQ2		959.511											High			27.64			0.000430467												High			34.19			0.000741318
	TQARIW	1	6	4	Q8GTB6;A6P6V9;A6P6W1;Q33DQ2		774.43																													High			20.85			0.0159958
	RFTSDTTPKPL	1	5	3	A6P6V9;A6P6W1;Q33DQ2		1262.68																													High			20.54			0.0171793
	VSQNPRLAY	1	3	2	Q8GTB6;Q33DQ2		1047.56																													High			18.52			0.027353
	SMGEDLFWAIR	8	6	4	Q8GTB6;A6P6W1;Q33DQ2;A6P6V9		1324.64			High			2.97946			0			High			56.97			6.02728e-07																					High			2.9403
	GGGGENFGIIAAWK	6	4	3	Q8GTB6;A6P6W1;Q33DQ2		1376.71			High			2.90532			0			High			39.41			6.87308e-05			High			3.098			0			High			63.51			3.93916e-07			High			3.75541
	YFGKNFNRLVKVK	4	5	3	Q8GTB6;A6P6W1;Q33DQ2	Y1(Phospho); N5(NAG); N7(NAG); K11(Acetyl)	2177.09			High			2.16162			0												High			2.57708			0												High			2.19727
	NMEIHGLVK	3	3	2	Q8GTB6;Q33DQ2		1040.56												High			28.95			0.000307458												High			32.09			0.000546265
	SFPELGIKK	1	6	4	Q8GTB6;A6P6V9;A6P6W1;Q33DQ2		1018.6												High			17.37			0.00549694
	LDYVKK	1	2	1	Q33DQ2	Y3(Phospho); K5(Methyl); K6(Methyl)	873.445												High			15.83			0.00630646
	WQNIAYK	2	4	3	Q8GTB6;A6P6V9;Q33DQ2		922.482																														High			20.49			0.00789594
	LAYLNYR	1	4	3	Q8GTB6;A6P6V9;Q33DQ2		912.494																														High			19.28			0.0104329
	SMGEDLFWAIR	1	6	4	Q8GTB6;A6P6W1;Q33DQ2;A6P6V9	M2(Oxidation)	1340.64
	VGLQIR	1	6	4	Q8GTB6;A6P6V9;A6P6W1;Q33DQ2		685.439
A7IZZ1	(-)-limonene synthase, chloroplastic OS=Cannabis sativa OX=3483 GN=TPS1 PE=1 SV=1 - [TPS1_CANSA]	29.9	1	10	10	23	2.69878	4.82	1	1						0								0								0				0			2.86543	5.31	1	1						0
	Sequence	# PSMs	# Proteins	# Protein Groups	Protein Group Accessions	Modifications	MH+ [Da]	A4	D4	G4	XCorr A4	XCorr D4	XCorr G4	Probability A4	Probability D4	Probability G4	A6	D6	G6	IonScore A6	IonScore D6	IonScore G6	Exp Value A6	Exp Value D6	Exp Value G6	B4	E4	H4	XCorr B4	XCorr E4	XCorr H4	Probability B4	Probability E4	Probability H4	B6	E6	H6	IonScore B6	IonScore E6	IonScore H6	Exp Value B6	Exp Value E6	Exp Value H6	C4	F4	I4	XCorr C4	XCorr F4	XCorr I4
	DGHPNIVRHASIILRLADDLGTLSDELKRG	1	1	1	A7IZZ1	N-Term(Acetyl); T22(Phospho); K28(Methyl)	3417.8	High			2.69878			0
	SYFRIMDTKLYVLLTIIDDMHDIYGTLEELQLF	1	1	1	A7IZZ1	Y2(Phospho); Y11(Phospho); T15(Phospho); M20(Oxidation)	4264.89																				High			2.86543			0
	LMSSSNNNNMTLISLLVNHALEMPLQWR	6	1	1	A7IZZ1		3226.64			High			4.98844			0			High			89.15			2.43237e-09			High			3.56791			0			High			62.27			1.18585e-06			High			4.25603
	TGEFKANISNDIMGALGLYEASFHGKKGESILEEARIFTTK	1	1	1	A7IZZ1	N-Term(Acetyl); K5(Methyl); K41(Methyl)	4543.33			High			3.70099			0
	LDFNMLQSTYQEELK	4	1	1	A7IZZ1		1858.91			High			3.15177			0			High			33.77			0.000125928																					High			2.48757
	FTPKTSITSISKPKPK	1	1	1	A7IZZ1	K4(Acetyl); T5(Phospho); K14(Acetyl)	1924.03			High			2.20018			0
	ANISNDIMGALGLYEASFHGK	2	1	1	A7IZZ1		2208.07												High			41.95			6.70177e-05
	FTPKTSITSISKPKPKLKSKSNLKSRSR	1	1	1	A7IZZ1	T2(Phospho); K4(Methyl); T5(Phospho); S19(Phospho)	3398.75																					High			3.05137			0
	FTPKTSITSISKPKPKLK	5	1	1	A7IZZ1	S6(Phospho); T8(Phospho); S11(Phospho); K16(Methyl)	2255.14																																							High			2.3219
	VLGLIITPIPM	1	1	1	A7IZZ1		1166.72
A6P6W1	Cannabidiolic acid synthase-like 2 OS=Cannabis sativa OX=3483 GN=CBDAS3 PE=2 SV=1 - [CASL2_CANSA]	28.62	1	2	14	50	0	5.69	2	2					0	2.75	1	3						0							6.96539	3.67	2	2	83.1355	5.32	3	3	12.0675	3.67	2	3	157.48	6.79	5	6	12.0853	3.67	2
	Sequence	# PSMs	# Proteins	# Protein Groups	Protein Group Accessions	Modifications	MH+ [Da]	A4	D4	G4	XCorr A4	XCorr D4	XCorr G4	Probability A4	Probability D4	Probability G4	A6	D6	G6	IonScore A6	IonScore D6	IonScore G6	Exp Value A6	Exp Value D6	Exp Value G6	B4	E4	H4	XCorr B4	XCorr E4	XCorr H4	Probability B4	Probability E4	Probability H4	B6	E6	H6	IonScore B6	IonScore E6	IonScore H6	Exp Value B6	Exp Value E6	Exp Value H6	C4	F4	I4	XCorr C4	XCorr F4	XCorr I4
	DNIIDAHLVNVDGKVL	1	5	3	Q8GTB6;A6P6W1;Q33DQ2	K14(Methyl)	1748.94	High			1.5682			0
	DLMNKSFPELGIKKT	1	6	4	Q8GTB6;A6P6V9;A6P6W1;Q33DQ2	M3(Oxidation); N4(NAG); K5(Acetyl); S6(Phospho)	2080.01	High			1.3894			0
	DLMNKSFPELGIKKT	3	6	4	Q8GTB6;A6P6V9;A6P6W1;Q33DQ2	N4(NAG); K5(Methyl); K14(Methyl); T15(Phospho)	2050.01																			High			1.55126			0
	GLAADNIIDAHLVNVDGKVL	10	5	3	Q8GTB6;A6P6W1;Q33DQ2		2047.12		High			4.14414			0			High			45.91			2.56448e-05			High			4.92267			0			High			47.12			3.77576e-05			High			5.44353
	GLAADNIIDAHL	6	6	4	Q8GTB6;A6P6V9;A6P6W1;Q33DQ2		1222.64		High			2.82125			0			High			54.96			1.27662e-06			High			2.76998			0			High			53.92			7.88869e-06			High			2.67264
	TSDTTPKPL	3	5	3	A6P6V9;A6P6W1;Q33DQ2		959.511											High			27.64			0.000430467												High			34.19			0.000741318
	TQARIW	1	6	4	Q8GTB6;A6P6V9;A6P6W1;Q33DQ2		774.43																													High			20.85			0.0159958
	RFTSDTTPKPL	1	5	3	A6P6V9;A6P6W1;Q33DQ2		1262.68																													High			20.54			0.0171793
	SMGEDLFWAIR	8	6	4	Q8GTB6;A6P6W1;Q33DQ2;A6P6V9		1324.64			High			2.97946			0			High			56.97			6.02728e-07																					High			2.9403
	GGGGENFGIIAAWK	6	4	3	Q8GTB6;A6P6W1;Q33DQ2		1376.71			High			2.90532			0			High			39.41			6.87308e-05			High			3.098			0			High			63.51			3.93916e-07			High			3.75541
	YFGKNFNRLVKVK	4	5	3	Q8GTB6;A6P6W1;Q33DQ2	Y1(Phospho); N5(NAG); N7(NAG); K11(Acetyl)	2177.09			High			2.16162			0												High			2.57708			0												High			2.19727
	SGGRKAAFSIKLDYVKKPIPETAMVTILEK	2	2	1	A6P6W1	N-Term(Acetyl); K5(Acetyl); K11(Acetyl); K16(Methyl); T22(Phospho); M24(Oxidation); K30(Acetyl)	3568.85												High			23.77			0.0081853
	SFPELGIKK	1	6	4	Q8GTB6;A6P6V9;A6P6W1;Q33DQ2		1018.6												High			17.37			0.00549694
	QLSWIDTIIFYSGVVNYNTTNFKKEILLDRSGGRK	1	1	1	A6P6W1	Y11(Phospho); N16(NAG); Y17(Phospho); T19(Phospho)	4537.15																																							High			3.54649
	SMGEDLFWAIR	1	6	4	Q8GTB6;A6P6W1;Q33DQ2;A6P6V9	M2(Oxidation)	1340.64
	VGLQIR	1	6	4	Q8GTB6;A6P6V9;A6P6W1;Q33DQ2		685.439
C6KI62	Chalcone synthase-like protein 1 OS=Cannabis sativa OX=3483 GN=CAN383 PE=2 SV=1 - [CHSL1_CANSA]	27.04	1	3	3	3		0								0								0							3.68026	12.5	1	1						0							3.02413	9.69	1
	Sequence	# PSMs	# Proteins	# Protein Groups	Protein Group Accessions	Modifications	MH+ [Da]	A4	D4	G4	XCorr A4	XCorr D4	XCorr G4	Probability A4	Probability D4	Probability G4	A6	D6	G6	IonScore A6	IonScore D6	IonScore G6	Exp Value A6	Exp Value D6	Exp Value G6	B4	E4	H4	XCorr B4	XCorr E4	XCorr H4	Probability B4	Probability E4	Probability H4	B6	E6	H6	IonScore B6	IonScore E6	IonScore H6	Exp Value B6	Exp Value E6	Exp Value H6	C4	F4	I4	XCorr C4	XCorr F4	XCorr I4
	IVHPGGPAILNAVEAKLHLKKEKMADTRHVLSEYGNMSSVSIFFIMDKL	1	1	1	C6KI62	N-Term(Acetyl); K23(Methyl); M46(Oxidation); K48(Methyl)	5520.93		High			3.68026			0
	RKRSLEEGKSTTGDGFEWGVLFGFGPGLTVETIVLHSL	1	1	1	C6KI62	K2(Methyl); T29(Phospho); T32(Phospho); S37(Phospho)	4374.11																																						High			3.02413
	SLVEALNPIGISDWNSLFWIVHPGGPAILNAVEAK	1	1	1	C6KI62		3728.01																					High			3.74537			0
Q95BY0	Maturase K OS=Cannabis sativa OX=3483 GN=matK PE=3 SV=1 - [MATK_CANSA]	9.66	1	2	2	3		0								0								0								0								0				0				0
	Sequence	# PSMs	# Proteins	# Protein Groups	Protein Group Accessions	Modifications	MH+ [Da]	A4	D4	G4	XCorr A4	XCorr D4	XCorr G4	Probability A4	Probability D4	Probability G4	A6	D6	G6	IonScore A6	IonScore D6	IonScore G6	Exp Value A6	Exp Value D6	Exp Value G6	B4	E4	H4	XCorr B4	XCorr E4	XCorr H4	Probability B4	Probability E4	Probability H4	B6	E6	H6	IonScore B6	IonScore E6	IonScore H6	Exp Value B6	Exp Value E6	Exp Value H6	C4	F4	I4	XCorr C4	XCorr F4	XCorr I4
	NLFHYYSGASKKKSLYRVKYILRLSCVK	1	1	1	Q95BY0	K19(Methyl); Y20(Phospho); S25(Phospho); C26(Carbamidomethyl); K28(Methyl)	3609.85																					High			3.02144			0
	NKSNLLENVGYDNKSSLLIVK	2	1	1	Q95BY0	Y11(Phospho); K14(Methyl)	2442.27																					High			2.20129			0												High			2.24772
A7IZZ2	(+)-alpha-pinene synthase, chloroplastic OS=Cannabis sativa OX=3483 PE=1 SV=1 - [TPS2_CANSA]	9.43	1	5	5	12	0	2.44	1	2					1.6967	2.44	1	2						0								0								0				0				0
	Sequence	# PSMs	# Proteins	# Protein Groups	Protein Group Accessions	Modifications	MH+ [Da]	A4	D4	G4	XCorr A4	XCorr D4	XCorr G4	Probability A4	Probability D4	Probability G4	A6	D6	G6	IonScore A6	IonScore D6	IonScore G6	Exp Value A6	Exp Value D6	Exp Value G6	B4	E4	H4	XCorr B4	XCorr E4	XCorr H4	Probability B4	Probability E4	Probability H4	B6	E6	H6	IonScore B6	IonScore E6	IonScore H6	Exp Value B6	Exp Value E6	Exp Value H6	C4	F4	I4	XCorr C4	XCorr F4	XCorr I4
	DFKDETGKFKASIKN	4	1	1	A7IZZ2	K8(Methyl); K14(Acetyl)	1783.91	High			1.48508			0												High			1.6967			0
	LDFNMLQSIFQEDLK	2	1	1	A7IZZ2		1840.93			High			3.90311			0			High			50.23			2.28974e-06
	TSNITTKKSRSRPNCNPIQCSLAK	3	1	1	A7IZZ2	T1(Phospho); S2(Phospho); C15(Carbamidomethyl); C20(Carbamidomethyl); S21(Phospho)	3001.32			High			2.44539			0
	TSNITTKKSR	1	1	1	A7IZZ2	N-Term(Acetyl); K7(Methyl); K8(Methyl); S9(Phospho)	1285.65												High			13.45			0.010909
	DETGKFKASIKNDDIK	2	1	1	A7IZZ2	T3(Phospho); K7(Acetyl)	1930.92																					High			2.28171			0												High			2.16269
WO2015_196275Al	cannabichromenic acid synthase	11.1	1	1	1	1	0.152171				16.19	11.1	1	1
	Sequence	# PSMs	# Proteins	# Protein Groups	Protein Group Accessions	Modifications	MH+ [Da]	bud1Asequest	bud1Csequest	bud1TLsequest	XCorr bud1Asequest	XCorr bud1Csequest	XCorr bud1TLsequest	Probability bud1Asequest	Probability bud1Csequest	Probability bud1TLsequest	bud1Amascot	bud1Cmascot	bud1TLmascot	IonScore bud1Amascot	IonScore bud1Cmascot	IonScore bud1TLmascot	Exp Value bud1Amascot	Exp Value bud1Cmascot	Exp Value bud1TLmascot	bud2Asequest	bud2Csequest	bud2TLsequest	XCorr bud2Asequest	XCorr bud2Csequest	XCorr bud2TLsequest	Probability bud2Asequest	Probability bud2Csequest	Probability bud2TLsequest	bud2Amascot	bud2Cmascot	bud2TLmascot	IonScore bud2Amascot	IonScore bud2Cmascot	IonScore bud2TLmascot	Exp Value bud2Amascot	Exp Value bud2Cmascot	Exp Value bud2TLmascot	bud3Asequest	bud3Csequest	bud3TLsequest	XCorr bud3Asequest	XCorr bud3Csequest	XCorr bud3TLsequest
	DLFWAIRGGGGENFGIIAACKIKLWVPSKATIFSVKKNMEIHGLVKLFNKWQNIAYKYDK	1	0	0	WO2015_196275Al	N-Term(Acetyl); N13(NAGR0); C20(Carbamidomethyl); K21(Methyl); K23(Acetyl); K29(Acetyl); T31(Phospho); S34(Phospho); K36(Acetyl); K37(Acetyl); K46(Acetyl); K50(Methyl); K57(Methyl); K60(Methyl)	7600.94										High			16.19			0.152171
A6P6W0	Cannabidiolic acid synthase-like 1 OS=Cannabis sativa OX=3483 GN=CASL1 PE=3 SV=1 - [CASL1_CANSA]	4.2	1	1	1	2
	Sequence	# PSMs	# Proteins	# Protein Groups	Protein Group Accessions	Modifications	MH+ [Da]	bud1Asequest	bud1Csequest	bud1TLsequest	XCorr bud1Asequest	XCorr bud1Csequest	XCorr bud1TLsequest	Probability bud1Asequest	Probability bud1Csequest	Probability bud1TLsequest	bud1Amascot	bud1Cmascot	bud1TLmascot	IonScore bud1Amascot	IonScore bud1Cmascot	IonScore bud1TLmascot	Exp Value bud1Amascot	Exp Value bud1Cmascot	Exp Value bud1TLmascot	bud2Asequest	bud2Csequest	bud2TLsequest	XCorr bud2Asequest	XCorr bud2Csequest	XCorr bud2TLsequest	Probability bud2Asequest	Probability bud2Csequest	Probability bud2TLsequest	bud2Amascot	bud2Cmascot	bud2TLmascot	IonScore bud2Amascot	IonScore bud2Cmascot	IonScore bud2TLmascot	Exp Value bud2Amascot	Exp Value bud2Cmascot	Exp Value bud2TLmascot	bud3Asequest	bud3Csequest	bud3TLsequest	XCorr bud3Asequest	XCorr bud3Csequest	XCorr bud3TLsequest
	QLSWIDTIIFYSGVVNYNTTYFK	25	1	0	A6P6W0	T20(Phospho)	2852.39			High			3.66291			0			High			50.48			2.05934e-05																					High			5.62311
P86838	Non-specific lipid-transfer protein (Fragment) OS=Cannabis sativa OX=3483 GN=NLTP PE=3 SV=1 - [NLTP_CANSA]	45	1	1	1	3
	Sequence	# PSMs	# Proteins	# Protein Groups	Protein Group Accessions	Modifications	MH+ [Da]	bud1Asequest	bud1Csequest	bud1TLsequest	XCorr bud1Asequest	XCorr bud1Csequest	XCorr bud1TLsequest	Probability bud1Asequest	Probability bud1Csequest	Probability bud1TLsequest	bud1Amascot	bud1Cmascot	bud1TLmascot	IonScore bud1Amascot	IonScore bud1Cmascot	IonScore bud1TLmascot	Exp Value bud1Amascot	Exp Value bud1Cmascot	Exp Value bud1TLmascot	bud2Asequest	bud2Csequest	bud2TLsequest	XCorr bud2Asequest	XCorr bud2Csequest	XCorr bud2TLsequest	Probability bud2Asequest	Probability bud2Csequest	Probability bud2TLsequest	bud2Amascot	bud2Cmascot	bud2TLmascot	IonScore bud2Amascot	IonScore bud2Cmascot	IonScore bud2TLmascot	Exp Value bud2Amascot	Exp Value bud2Cmascot	Exp Value bud2TLmascot	bud3Asequest	bud3Csequest	bud3TLsequest	XCorr bud3Asequest	XCorr bud3Csequest	XCorr bud3TLsequest
	CGVSIPYK	4	0	0	P86838	C1(Carbamidomethyl)	923.469												High			27.73			0.000407179												High			31.89			0.00057201
[truncated: 32 more columns]

## Sheet: S2 Uniprot515
Supplementary Table S2: Uniprot515 identification results
Accession	Description	ΣCoverage	Σ# Proteins	Σ# Unique Peptides	Σ# Peptides	Σ# PSMs	Score bud1Asequest	Coverage bud1Asequest	# Peptides bud1Asequest	# PSM bud1Asequest	Score bud1Amascot	Coverage bud1Amascot	# Peptides bud1Amascot	# PSM bud1Amascot	Score bud2Asequest	Coverage bud2Asequest	# Peptides bud2Asequest	# PSM bud2Asequest	Score bud2Amascot	Coverage bud2Amascot	# Peptides bud2Amascot	# PSM bud2Amascot	Score bud3Asequest	Coverage bud3Asequest	# Peptides bud3Asequest	# PSM bud3Asequest	Score bud3Amascot	Coverage bud3Amascot	# Peptides bud3Amascot	# PSM bud3Amascot	Score bud1Csequest	Coverage bud1Csequest	# Peptides bud1Csequest	# PSM bud1Csequest	Score bud1Cmascot	Coverage bud1Cmascot	# Peptides bud1Cmascot	# PSM bud1Cmascot	Score bud2Csequest	Coverage bud2Csequest	# Peptides bud2Csequest	# PSM bud2Csequest	Score bud2Cmascot	Coverage bud2Cmascot	# Peptides bud2Cmascot	# PSM bud2Cmascot	Score bud3Csequest	Coverage bud3Csequest	# Peptides bud3Csequest
A0A0U2DTJ3	Photosystem II reaction center protein I OS=Cannabis sativa subsp. sativa OX=1678924 GN=psbI PE=3 SV=1 - [A0A0U2DTJ3_CANSA]	100	1	1	1	1		0																0			55.5	100	1	1										0								0
A0A0U2DTJ1	Photosystem I iron-sulfur center OS=Cannabis sativa subsp. sativa OX=1678924 GN=psaC PE=3 SV=1 - [A0A0U2DTJ1_CANSA]	98.77	1	11	11	76	16.6263	80.25	4	5	210.68	72.84	5	6	22.3315	80.25	4	7	241.11	72.84	5	6	22.4137	80.25	4	7	242.65	62.96	4	6						0				0				0				0
A0A0U2DW38	Photosystem II reaction center protein L OS=Cannabis sativa subsp. sativa OX=1678924 GN=psbL PE=3 SV=1 - [A0A0U2DW38_CANSA]	97.37	1	1	1	1					56.48	97.37	1	1						0
F1LKH8	Polyketide synthase 4 OS=Cannabis sativa OX=3483 GN=PKSG4 PE=2 SV=1 - [PKSG4_CANSA]	96.36	2	2	30	216	85.7521	75.06	13	23	703.442	72.99	13	25	75.0975	67.53	11	20	620.126	55.32	9	17	57.9676	52.21	9	16	522.67	52.21	9	17	12.6588	15.32	3	3	120.472	14.55	3	3	18.2305	15.32	3	4	107.097	15.32	3	3	10.0191	11.17	2
B1Q2B6	3,5,7-trioxododecanoyl-CoA synthase OS=Cannabis sativa OX=3483 GN=OLS PE=1 SV=1 - [OLIS_CANSA]	95.32	1	2	30	222	84.6105	75.06	13	23	692.642	73.77	13	25	80.9819	73.77	13	22	655.394	61.56	11	19	61.0353	55.06	10	17	534.08	55.06	10	18	12.6588	15.32	3	3	120.472	14.55	3	3	18.2305	15.32	3	4	107.097	15.32	3	3	10.0191	11.17	2
A0A0U2DTI2	Photosystem I reaction center subunit IX OS=Cannabis sativa subsp. sativa OX=1678924 GN=psaJ PE=3 SV=1 - [A0A0U2DTI2_CANSA]	95.24	1	1	1	1		0								0							3.4642	95.24	1	1		0				0				0				0				0				0
I6XT51	Betv1-like protein OS=Cannabis sativa OX=3483 PE=2 SV=1 - [I6XT51_CANSA]	95.03	1	21	21	152	33.8088	80.12	5	8	442.53	63.98	5	14	34.3711	49.07	4	8	547.78	63.98	5	14	48.2458	49.07	4	11	411.62	63.98	5	12	9.10783	23.6	2	2	205.741	29.81	4	5	8.10341	23.6	2	2	127.924	24.22	3	3	17.8702	32.92	4
A0A0U2DW50	Ribulose bisphosphate carboxylase large chain OS=Cannabis sativa subsp. sativa OX=1678924 GN=rbcL PE=3 SV=1 - [A0A0U2DW50_CANSA]	94.95	30	7	80	914	235.286	59.58	13	56	2277.56	60.42	14	70	216.148	67.37	13	57	1749.29	58.32	13	46	94.6703	54.11	11	23	1257.91	58.11	13	35	144.895	45.05	16	39	1717.77	45.68	19	62	141.131	45.05	16	39	1640.34	48.84	19	55	131.925	40.21	12
A0A482K240	Ribulose bisphosphate carboxylase large chain (Fragment) OS=Cannabis sativa OX=3483 GN=rbcL PE=3 SV=1 - [A0A482K240_CANSA]	93.99	8	1	27	402	141.929	57.38	4	34	1570.47	89.62	6	46	147.771	57.38	4	39	1327.62	89.62	6	34	57.9477	57.38	4	14	906.653	89.62	6	26	47.8846	34.97	5	13	898.335	45.36	7	32	51.4562	34.97	6	14	785.709	46.45	7	24	44.3028	36.07	4
A0A0U2DTF2	ATP synthase subunit beta, chloroplastic OS=Cannabis sativa subsp. sativa OX=1678924 GN=atpB PE=3 SV=1 - [A0A0U2DTF2_CANSA]	93.98	2	58	58	341	37.853	37.55	9	11	354.83	21.89	7	11	26.4858	23.9	6	8	303.09	25.5	8	11	18.1019	14.86	5	6	309.338	25.5	7	10	7.78849	9.24	2	2	313.544	22.89	9	10	19.77	19.28	5	5	405.047	28.71	12	13	27.8062	16.87	5
I6WU39	Olivetolic acid cyclase OS=Cannabis sativa OX=3483 GN=OAC PE=1 SV=1 - [OLIAC_CANSA]	92.08	1	13	13	117	15.5269	25.74	1	3	249.06	61.39	4	15	20.499	37.62	2	5	248.52	61.39	4	16	11.789	37.62	2	3	279.48	61.39	4	11	19.5213	29.7	4	5	151.953	28.71	3	4	29.1011	29.7	4	8	196.049	27.72	3	7	22.8975	29.7	4
Q9G127	Ribulose bisphosphate carboxylase large chain (Fragment) OS=Cannabis sativa OX=3483 GN=rbcL PE=3 SV=1 - [Q9G127_CANSA]	90.81	16	1	73	850	196.998	47.44	11	48	2166.08	55.13	13	74	194.514	55.34	11	52	1697.4	48.29	12	50	90.6305	46.79	10	22	1214.43	52.99	14	37	119.965	40.38	15	34	1627.45	41.03	17	61	124.508	40.38	15	36	1553.25	43.59	17	56	101.409	35.47	11
A0A0U2DWA0	ATP synthase epsilon chain, chloroplastic OS=Cannabis sativa subsp. sativa OX=1678924 GN=atpE PE=3 SV=1 - [A0A0U2DWA0_CANSA]	87.22	1	12	12	37		0				0				0			63.72	32.33	2	2	3.72869	21.8	1	1	76.75	39.85	3	3	4.44875	14.29	1	1	79.1834	22.56	2	2	7.45961	33.08	2	2	71.6685	33.08	2	2	8.10907	33.08	2
A0A3G3NDE6	Ribulose bisphosphate carboxylase large chain (Fragment) OS=Cannabis sativa OX=3483 GN=rbcL PE=3 SV=1 - [A0A3G3NDE6_CANSA]	75.93	3	1	14	124	28.9437	21.3	1	6	207.89	21.3	1	6	27.3155	56.48	2	8	180.39	21.3	1	6	14.2011	21.3	1	3	153.26	21.3	1	5	15.544	26.85	3	5	187.158	37.04	4	8	12.0417	23.15	2	4	138.839	33.33	3	6	7.05107	27.78	2
A0A0M5M1Z3	ATP synthase subunit alpha OS=Cannabis sativa OX=3483 GN=atp1 PE=3 SV=1 - [A0A0M5M1Z3_CANSA]	69.74	2	31	33	123	25.7289	24.95	5	6	234.44	30.26	9	11	18.3252	21.81	4	5	156.75	25.54	6	8	15.8159	22.2	4	4	183.52	21.22	6	7	2.89765	2.95	1	1	89.2439	9.43	4	4	4.04922	3.73	1	1	83.2678	9.23	3	3	7.25638	6.68	2
A0A0U2DVN8	ATP synthase subunit alpha, chloroplastic OS=Cannabis sativa subsp. sativa OX=1678924 GN=atpA PE=3 SV=1 - [A0A0U2DVN8_CANSA]	62.72	1	31	33	139	3.00766	2.76	1	1	80.34	7.69	3	3	2.96377	5.92	1	1		0			2.10528	1.78	1	1		0			4.98878	5.72	1	1	212.874	18.74	7	7	11.2329	12.03	3	3	196.165	22.49	7	7	4.34794	4.34	1
A0A1V0QSH9	HDR (Fragment) OS=Cannabis sativa OX=3483 PE=2 SV=1 - [A0A1V0QSH9_CANSA]	58.09	1	23	23	69	4.34996	5.64	2	2	77.21	10.54	4	4		0				0				0			50.71	6.13	3	3	7.50989	7.6	2	2	99.1555	9.8	3	3	13.1666	11.52	4	4	118.684	11.03	3	3		0
A0A1V0IS96	30S ribosomal protein S15 OS=Cannabis sativa OX=3483 GN=rps15 PE=3 SV=1 - [A0A1V0IS96_CANSA]	55.56	2	3	3	6		0								0								0								0				0			3.65367	24.44	1	3						0
W0U0V5	Non-specific lipid-transfer protein (Fragment) OS=Cannabis sativa OX=3483 GN=ltp PE=2 SV=1 - [W0U0V5_CANSA]	47.25	1	5	5	36	10.4679	47.25	1	2	97.05	47.25	1	2	16.0873	47.25	1	3	74.8531	47.25	1	2	15.1373	47.25	1	3	98.1863	47.25	1	2		0			92.2001	30.77	2	3	3.96052	17.58	1	1	91.3723	30.77	2	3		0
A0A0E3TIL5	Cannabidiolic acid synthase OS=Cannabis sativa OX=3483 PE=2 SV=1 - [A0A0E3TIL5_CANSA]	46.32	11	22	25	98	3.29259	2.57	1	1	60.96	6.62	3	4	14.391	5.51	3	5	117.85	9.01	5	8	7.52221	6.62	2	2		0			3.10826	2.94	1	1	95.0808	6.62	3	3	6.00691	4.6	2	2	97.6504	6.25	3	3	3.36818	2.94	1
A0A0U2DTH9	Cytochrome b559 subunit alpha OS=Cannabis sativa subsp. sativa OX=1678924 GN=psbE PE=3 SV=1 - [A0A0U2DTH9_CANSA]	44.58	1	5	5	14	4.00797	31.33	1	1		0			2.67435	31.33	1	1					3.12807	31.33	1	1						0				0			3.07875	16.87	1	1	70.6885	16.87	2	2		0
A0A1V0QSG5	IDI (Fragment) OS=Cannabis sativa OX=3483 PE=2 SV=1 - [A0A1V0QSG5_CANSA]	44.08	1	15	15	47	10.1579	17.11	4	4	150.29	28.62	7	7	7.42252	13.16	3	3	118	21.71	5	5	5.46634	8.22	2	2	98.2	15.46	4	4	3.00822	6.25	1	1		0			3.86515	5.26	1	1	52.13	5.26	1	1	4.42185	6.25	1
A0A0U2DW83	Cytochrome f OS=Cannabis sativa subsp. sativa OX=1678924 GN=petA PE=3 SV=1 - [A0A0U2DW83_CANSA]	43.13	1	10	10	34	2.57322	5.94	1	1	80.87	23.13	3	4	2.78846	5.94	1	1		0			4.43156	5.94	1	2		0				0				0				0				0				0
A0A1W2KS31	Ribosomal protein S16 OS=Cannabis sativa OX=3483 GN=rps16 PE=4 SV=1 - [A0A1W2KS31_CANSA]	39.19	6	2	2	15	5.5097	39.19	1	1	76.47	39.19	1	2	5.86815	39.19	1	1	53.53	39.19	1	1	4.772	39.19	1	1		0				0								0				0				0
A0A1V0QSG3	HDS (Fragment) OS=Cannabis sativa OX=3483 PE=2 SV=1 - [A0A1V0QSG3_CANSA]	38.5	1	24	24	56		0			78.55	6.82	4	4	5.94153	8.16	2	3	62.7	6.28	4	4		0				0				0			77.6924	3.74	2	2	3.46764	2.27	1	1	121.571	6.82	4	4		0
A0A1V0QSH6	DXPS1 (Fragment) OS=Cannabis sativa OX=3483 PE=2 SV=1 - [A0A1V0QSH6_CANSA]	32.47	1	14	14	34	16.5905	11.78	3	4	203.737	16.85	6	7	8.98095	8.77	3	3	74.67	6.99	3	3	2.64779	1.64	1	1		0				0				0				0			54.6276	4.25	2	2		0
I1V0B8	Tetrahydrocannabinolic acid synthase (Fragment) OS=Cannabis sativa OX=3483 PE=3 SV=1 - [I1V0B8_CANSA]	31.56	71	3	11	56		0								0				0			6.68217	9.91	2	9		0			4.14414	3.67	1	1	80.6844	3.67	2	2	12.0675	3.67	2	3	128.466	5.32	3	4	9.41267	3.67	1
A0A4Y5QVX6	Hedycaryol synthase OS=Cannabis sativa OX=3483 PE=2 SV=1 - [A0A4Y5QVX6_CANSA]	30.49	3	12	12	28	2.45552	2	1	1	72.67	14.16	5	6	3.07365	4.17	1	1	67.89	5.26	2	3	6.23134	7.99	2	3		0				0				0				0							4.34129	3.99	1
A9XV91	Photosystem II CP47 reaction center protein (Fragment) OS=Cannabis sativa OX=3483 GN=psbB PE=3 SV=1 - [A9XV91_CANSA]	27.25	2	14	14	65	14.136	13.93	3	4	186.029	16.8	4	5	7.66664	6.35	2	3	96.91	9.22	3	4	6.08279	3.69	1	2	100.772	14.14	3	4		0			68.8744	5.33	2	2	2.78865	2.66	1	1		0				0
A0A0U2DTI3	30S ribosomal protein S2, chloroplastic OS=Cannabis sativa subsp. sativa OX=1678924 GN=rps2 PE=3 SV=1 - [A0A0U2DTI3_CANSA]	24.58	1	3	3	6	4.27618	12.29	1	1		0			5.92535	20.34	2	2		0			4.39979	12.29	1	1		0				0								0								0
P00053	Cytochrome c OS=Cannabis sativa OX=3483 PE=1 SV=1 - [CYC_CANSA]	24.32	1	3	3	10		0				0				0			53.73	9.91	1	1	1.98955	9.91	1	1	50.64	9.91	1	1		0								0								0
Q8RVK9	Naringenin-chalcone synthase OS=Cannabis sativa OX=3483 GN=CHS PE=1 SV=1 - [CHS_CANSA]	23.65	1	4	5	14	2.3967	5.66	1	1		0			5.93475	10.03	2	2	85.65	10.03	2	3	2.46371	5.66	1	1		0			3.86948	4.11	1	1	54.59	4.11	1	1	3.68128	4.11	1	1		0				0
A0A0C5AUJ2	50S ribosomal protein L16, chloroplastic OS=Cannabis sativa OX=3483 GN=rpl16 PE=3 SV=1 - [A0A0C5AUJ2_CANSA]	23.53	2	2	2	6																																										0
A0A0U2DVM0	ATP synthase subunit b, chloroplastic OS=Cannabis sativa subsp. sativa OX=1678924 GN=atpF PE=3 SV=1 - [A0A0U2DVM0_CANSA]	23.37	2	3	3	12	2.4339	5.98	1	1	62.69	5.98	1	1	2.15804	5.98	1	1		0			2.01566	5.98	1	1		0				0				0				0								0
A0A0U2DTG9	30S ribosomal protein S8, chloroplastic OS=Cannabis sativa subsp. sativa OX=1678924 GN=rps8 PE=3 SV=1 - [A0A0U2DTG9_CANSA]	23.13	1	3	3	3																										0								0								0
A0A0U2DWC1	Photosystem II reaction center protein H OS=Cannabis sativa subsp. sativa OX=1678924 GN=psbH PE=3 SV=1 - [A0A0U2DWC1_CANSA]	21.92	1	1	1	1																										0								0								0
A0A0U2DTE2	Photosystem II CP43 reaction center protein OS=Cannabis sativa subsp. sativa OX=1678924 GN=psbC PE=3 SV=1 - [A0A0U2DTE2_CANSA]	20.3	1	10	10	39	10.861	14.16	3	3	131.159	14.16	3	5	2.46897	2.54	1	1		0			5.26241	8.25	1	1		0			7.80332	4.86	1	2	70.5272	6.77	2	2		0								0
A0A0U2DVM4	Photosystem I assembly protein Ycf4 OS=Cannabis sativa subsp. sativa OX=1678924 GN=ycf4 PE=3 SV=1 - [A0A0U2DVM4_CANSA]	20.11	1	1	1	1		0								0								0								0								0								0
A0A3G5EA60	Tetrahydrocannabinolic acid synthase (Fragment) OS=Cannabis sativa OX=3483 PE=3 SV=1 - [A0A3G5EA60_CANSA]	19.07	39	1	8	36	2.83778	5.98	1	1		0			3.09392	5.98	1	2		0			3.22852	5.98	1	6		0			4.14414	3.74	1	1	80.6844	3.74	2	2	12.0675	3.74	2	3	128.466	5.42	3	4	9.41267	3.74	1
Q5TIQ0	Small ubiquitin-related modifier (Fragment) OS=Cannabis sativa OX=3483 GN=smt3 PE=2 SV=1 - [Q5TIQ0_CANSA]	18.42	1	1	1	1						0				0				0			2.09997	18.42	1	1		0				0								0								0
A0A0U2DVP6	Photosystem II D2 protein OS=Cannabis sativa subsp. sativa OX=1678924 GN=psbD PE=3 SV=1 - [A0A0U2DVP6_CANSA]	18.41	1	6	6	25	9.0965	5.67	1	2	72.81	8.22	2	3	6.80292	5.67	1	2		0			3.71222	5.67	1	1	57.4	8.22	2	2		0				0				0				0			3.80151	5.1	1
C6KI62	Chalcone synthase-like protein 1 OS=Cannabis sativa OX=3483 GN=CAN383 PE=2 SV=1 - [CHSL1_CANSA]	17.35	1	2	2	2		0								0								0							3.68026	12.5	1	1						0								0
A0A1V0QSI6	MCT (Fragment) OS=Cannabis sativa OX=3483 PE=2 SV=1 - [A0A1V0QSI6_CANSA]	16.31	1	2	2	5		0							5.61961	16.31	2	5						0								0								0								0
A0A142EGJ1	THCA synthase (Fragment) OS=Cannabis sativa OX=3483 PE=3 SV=1 - [A0A142EGJ1_CANSA]	15.63	6	1	6	29		0								0								0							7.81559	9.38	2	2	80.6844	3.68	2	2	12.0675	3.68	2	3	128.466	5.33	3	4	9.41267	3.68	1
A0A0C5AS06	ATP-dependent Clp protease proteolytic subunit OS=Cannabis sativa OX=3483 GN=clpP PE=3 SV=1 - [A0A0C5AS06_CANSA]	13.85	4	1	1	5		0								0								0								0				0				0								0
A0A3R5T0F7	Ribosomal protein S11 (Fragment) OS=Cannabis sativa OX=3483 GN=rps11 PE=3 SV=1 - [A0A3R5T0F7_CANSA]	12.1	2	1	1	4		0								0								0																0
A0A4Y5QVX4	(-)limonene synthase OS=Cannabis sativa OX=3483 PE=2 SV=1 - [A0A4Y5QVX4_CANSA]	12.06	3	4	4	10		0								0								0								0				0				0								0
A0A0U2DTE4	Photosystem II protein D1 OS=Cannabis sativa subsp. sativa OX=1678924 GN=psbA PE=3 SV=1 - [A0A0U2DTE4_CANSA]	11.33	1	4	4	15		0				0																			7.67158	8.78	2	2	142.455	11.33	3	3	7.11673	8.78	2	2	129.413	11.33	3	3	3.92515	4.82	1
A0A1V0QSI0	Mevalonate kinase (Fragment) OS=Cannabis sativa OX=3483 PE=2 SV=1 - [A0A1V0QSI0_CANSA]	11.3	1	1	1	4		0								0								0								0								0								0
A0A5C1IY38	Ocimene synthase OS=Cannabis sativa OX=3483 PE=2 SV=1 - [A0A5C1IY38_CANSA]	10.87	1	2	2	3	4.12602	7.4	1	2						0								0								0								0								0
A0A0U2DTJ0	50S ribosomal protein L14, chloroplastic OS=Cannabis sativa subsp. sativa OX=1678924 GN=rpl14 PE=3 SV=1 - [A0A0U2DTJ0_CANSA]	10.66	1	1	1	1		0								0								0								0				0			2.85383	10.66	1	1		0				0
A0A1V0QSG8	DXR (Fragment) OS=Cannabis sativa OX=3483 PE=2 SV=1 - [A0A1V0QSG8_CANSA]	8.69	1	2	2	8		0				0			2.29702	4.45	1	4						0							4.2194	4.24	1	1	58.14	4.24	1	1	3.3262	4.24	1	1	53.12	4.24	1	1		0
A0A4Y5QWK5	Beta-myrcene synthase OS=Cannabis sativa OX=3483 PE=2 SV=1 - [A0A4Y5QWK5_CANSA]	8.53	2	2	2	2		0							3.48608	4.27	1	1						0								0				0				0				0				0
H9A1V5	Acyl-activating enzyme 3 OS=Cannabis sativa OX=3483 PE=2 SV=1 - [H9A1V5_CANSA]	8.47	1	1	1	2	4.06029	8.47	1	2						0				0				0								0								0								0
A0A1V0QSH4	GPPS large subunit (Fragment) OS=Cannabis sativa OX=3483 PE=2 SV=1 - [A0A1V0QSH4_CANSA]	8.4	1	1	1	2		0				0				0								0								0								0								0
H9A1V4	Acyl-activating enzyme 2 OS=Cannabis sativa OX=3483 PE=2 SV=1 - [H9A1V4_CANSA]	8.31	1	2	2	10		0							4.756	6.04	1	8						0								0								0								0
A0A0C5APY0	Photosystem I P700 chlorophyll a apoprotein A2 OS=Cannabis sativa OX=3483 GN=psaB PE=3 SV=1 - [A0A0C5APY0_CANSA]	7.08	2	5	5	12																		0							6.75774	4.36	2	2	72.4944	4.36	2	2	6.77149	4.36	2	2	78.1985	2.32	2	2		0
A0A0U2DTE6	30S ribosomal protein S3, chloroplastic OS=Cannabis sativa subsp. sativa OX=1678924 GN=rps3 PE=3 SV=1 - [A0A0U2DTE6_CANSA]	6.64	2	1	1	2		0								0								0								0								0								0
A0A126X0F5	Putative LOV domain-containing protein OS=Cannabis sativa OX=3483 PE=2 SV=1 - [A0A126X0F5_CANSA]	6.31	1	1	1	6	4.09031	6.31	1	6						0								0								0								0								0
A0A0U2DTG7	Acetyl-coenzyme A carboxylase carboxyl transferase subunit beta, chloroplastic OS=Cannabis sativa subsp. sativa OX=1678924 GN=accD PE=3 SV=1 - [A0A0U2DTG7_CANSA]	6.24	1	1	1	5	5.34958	6.24	1	1	57.8	6.24	1	1		0							4.45584	6.24	1	1	82.63	6.24	1	2		0								0				0				0
A0A1V0QSG1	Terpene synthase OS=Cannabis sativa OX=3483 PE=2 SV=2 - [A0A1V0QSG1_CANSA]	6.21	1	1	1	1	3.77939	6.21	1	1						0								0								0				0				0				0				0
A0A1V0QSF2	Terpene synthase OS=Cannabis sativa OX=3483 PE=2 SV=1 - [A0A1V0QSF2_CANSA]	5.64	1	1	1	1		0							2.78223	5.64	1	1						0								0								0								0
A0A126X1H2	Putative LOV domain-containing protein OS=Cannabis sativa OX=3483 PE=2 SV=1 - [A0A126X1H2_CANSA]	5.6	2	2	2	9	5.90588	5.6	2	9		0				0								0								0				0				0				0				0
H9A1W2	Acyl-activating enzyme 10 OS=Cannabis sativa OX=3483 PE=2 SV=1 - [H9A1W2_CANSA]	5.32	1	1	1	2		0								0								0								0							3.57945	5.32	1	2						0
A0A1V0QSH3	3-hydroxy-3-methylglutaryl coenzyme A synthase (Fragment) OS=Cannabis sativa OX=3483 PE=2 SV=1 - [A0A1V0QSH3_CANSA]	5.1	1	1	1	2		0							2.67834	5.1	1	2						0								0								0								0
Q8HUW4	NAD(P)H-quinone oxidoreductase subunit 5, chloroplastic (Fragment) OS=Cannabis sativa OX=3483 GN=ndhF PE=3 SV=1 - [Q8HUW4_CANSA]	4.9	5	1	1	2																		0								0				0				0								0
A0A126WZD3	Putative LOV domain-containing protein OS=Cannabis sativa OX=3483 PE=2 SV=1 - [A0A126WZD3_CANSA]	4.7	1	1	1	1		0								0								0								0								0								0
H9A1V6	Acyl-activating enzyme 4 (Fragment) OS=Cannabis sativa OX=3483 PE=2 SV=1 - [H9A1V6_CANSA]	4.56	1	1	1	1		0							2.72502	4.56	1	1						0								0								0								0
A0A455ZJL3	Prenyltransferase 5 OS=Cannabis sativa OX=3483 GN=PT5 PE=2 SV=1 - [A0A455ZJL3_CANSA]	4.43	1	1	1	1		0															1.86672	4.43	1	1						0				0				0								0
A0A0U2DTB0	Photosystem I P700 chlorophyll a apoprotein A1 OS=Cannabis sativa subsp. sativa OX=1678924 GN=psaA PE=3 SV=1 - [A0A0U2DTB0_CANSA]	3.47	1	2	2	3		0				0				0								0								0			72.2882	3.47	2	3		0				0				0
A0A1V0QSI2	CMK (Fragment) OS=Cannabis sativa OX=3483 PE=2 SV=1 - [A0A1V0QSI2_CANSA]	2.94	1	1	1	2		0				0			2.24354	2.94	1	1		0			1.96053	2.94	1	1		0				0				0				0								0
A0A1V0QSH2	Terpene synthase OS=Cannabis sativa OX=3483 PE=2 SV=1 - [A0A1V0QSH2_CANSA]	2.67	2	1	1	2		0								0								0								0				0				0				0				0
[truncated: 32 more columns]

## Sheet: S3 JO29k
Supplementary Table S3: JO29k identification results
Accession	Description	ΣCoverage	Σ# Proteins	Σ# Unique Peptides	Σ# Peptides	Σ# PSMs	Score bud1Asequest	Coverage bud1Asequest	# Peptides bud1Asequest	# PSM bud1Asequest	Score bud2Asequest	Coverage bud2Asequest	# Peptides bud2Asequest	# PSM bud2Asequest	Score bud3Asequest	Coverage bud3Asequest	# Peptides bud3Asequest	# PSM bud3Asequest	Score bud1Csequest	Coverage bud1Csequest	# Peptides bud1Csequest	# PSM bud1Csequest	Score bud2Csequest	Coverage bud2Csequest	# Peptides bud2Csequest	# PSM bud2Csequest	Score bud3Csequest	Coverage bud3Csequest	# Peptides bud3Csequest	# PSM bud3Csequest	Score bud1TLsequest	Coverage bud1TLsequest	# Peptides bud1TLsequest	# PSM bud1TLsequest	Score bud2TLsequest	Coverage bud2TLsequest	# Peptides bud2TLsequest	# PSM bud2TLsequest	Score bud3TLsequest	Coverage bud3TLsequest	# Peptides bud3TLsequest	# PSM bud3TLsequest	# AAs	MW [kDa]	calc. pI
3827.XP_004507340.1	frk1 Belongs to the carbohydrate kinase PfkB family	95.45	1	1	1	2	5.96666	95.45	1	1	6.74093	95.45	1	1		0																								0			44	4.5955	6.49365
981085.XP_010087773.1	SEOb Sieve element occlusion	92.31	1	5	5	18	17.5599	65.38	2	9	11.3159	25.64	2	3	9.91677	23.08	1	2						0							8.74336	19.23	1	2	10.3593	57.69	2	2		0			78	8.68756	5.03369
218851.Aquca_069_00057.1	PSAN Photosystem I reaction center subunit N	86.05	2	3	3	15	4.4908	76.74	1	1		0				0															16.7267	53.49	2	4	22.2417	53.49	2	5	20.6443	53.49	2	5	43	4.7944	9.01221
981085.XP_010092509.1	No gene match-Thioredoxin	82.46	1	6	6	17	8.57298	57.02	2	2	8.44753	37.72	2	2	3.93652	15.79	1	1	2.73807	12.28	1	1	3.00824	12.28	1	1		0			18.1273	34.21	2	4	14.4251	34.21	2	3	14.2801	34.21	2	3	114	12.7157	8.80713
3711.Bra018762.1-P	No gene match-nucleolin	77.5	1	1	1	1	3.84126	77.5	1	1		0				0																											40	4.094	4.17041
57918.XP_004288436.1	SEOa Sieve element occlusion	76.74	1	13	13	33	10.5071	20.93	3	3	27.3933	51.63	5	6	35.2208	51.63	5	7		0				0				0			26.2767	37.67	6	7	11.8157	21.4	3	3	25.5167	25.12	4	7	215	24.0672	7.41553
981085.XP_010104352.1	No gene match-The H protein shuttles the methylamine group of glycine from the P protein to the T protein	76.19	1	3	3	16													12.2327	76.19	2	3	11.4708	50	1	2	18.1188	76.19	2	4	12.7151	38.1	1	3	4.61921	38.1	1	1	12.6792	38.1	1	3	42	4.74628	4.64014
57918.XP_004299673.1	No gene match-Belongs to the peroxidase family	76.09	1	2	2	4	5.00207	76.09	1	1	5.67314	76.09	1	1	5.34992	76.09	1	1										0								0			4.58506	41.3	1	1	46	5.1918	7.97217
3649.evm.model.supercontig_131.66	No gene match-Malate dehydrogenase	75.93	1	2	2	6	9.76382	51.85	1	2	5.31777	51.85	1	1	5.13679	51.85	1	1										0				0			4.11444	31.48	1	1	4.15001	31.48	1	1	54	5.95925	6.59521
3880.AES74993	No gene match-regulation of response to stimulus	75.77	1	9	16	66	47.8301	39.25	6	13	34.3839	28.33	6	9	36.618	32.76	6	9	14.5619	19.45	3	4	14.398	26.28	4	4	22.6181	19.45	3	6	65.9702	35.15	4	14	3.48233	6.83	1	1	30.3322	20.48	2	6	293	32.0569	9.24658
4081.Solyc04g009030.2.1	GAPA Belongs to the glyceraldehyde-3-phosphate dehydrogenase family	75.68	1	15	17	52	44.384	37.45	5	10	31.0214	28.96	4	7	31.7503	32.82	5	8		0			4.56403	5.79	1	1	8.1594	6.18	2	2	64.0996	59.46	9	15	4.73576	6.56	1	1	41.3474	44.02	6	8	259	27.9313	5.50342
981085.XP_010095013.1	No gene match-Belongs to the heat shock protein 70 family	75	3	20	38	114	75.7095	43.45	13	20	65.6974	35.17	10	16	65.2038	32.59	10	16	7.51245	6.21	2	2	14.5442	13.79	4	4	12.4502	11.55	3	3	111.92	46.9	17	25	51.6988	30.86	9	12	71.9056	32.76	11	16	580	63.8686	5.30029
3641.EOY06623	No gene match-Major allergen Pru	73.73	2	9	9	45	25.227	55.08	3	5	29.7615	66.95	4	7	40.8514	66.95	4	9		0			4.14303	32.2	1	1	8.86016	44.92	2	2	30.957	34.75	3	7	22.9194	34.75	2	5	41.5451	34.75	3	9	118	13.1628	7.37158
102107.XP_008241343.1	No gene match-Belongs to the peptidase A1 family	73.17	2	2	2	2	4.42852	40.24	1	1		0				0								0								0				0			4.14166	34.15	1	1	82	8.72646	8.03076
225117.XP_009361697.1	No gene match-Auxin-binding protein	73.14	1	13	13	47	24.1519	38.43	4	7	18.6824	21.49	3	5	18.9935	46.28	5	5	6.09283	10.33	2	2	3.4319	5.79	1	1	3.48339	5.79	1	1	57.7385	31.82	5	12	20.082	35.95	4	4	50.4814	25.62	3	10	242	25.6926	9.12939
3656.XP_008447986.1	No gene match-PPIases accelerate the folding of proteins. It catalyzes the cis-trans isomerization of proline imidic peptide bonds in oligopeptides	72.88	1	10	10	40	15.7993	20.9	2	4	24.2146	42.37	3	6	21.2979	42.37	3	5	4.18454	20.34	1	1	4.20634	20.34	1	1		0			66.6842	53.67	6	14	11.4432	15.82	2	2	29.6984	29.94	3	7	177	18.6873	8.44092
4096.XP_009768381.1	NDPK1 Nucleoside diphosphate kinase	72.09	1	2	2	5	4.05279	72.09	1	1	4.1901	72.09	1	1	5.14697	72.09	1	1													3.67683	53.49	1	1	3.99914	53.49	1	1		0			43	4.97145	5.71924
4096.XP_009759927.1	PSBO Oxygen-evolving enhancer protein 1	71.27	1	16	16	53	10.7116	31.27	3	3	13.1272	17.09	3	4	3.89886	8.36	1	1	20.1739	13.45	2	5	25.9958	18.91	3	6	36.7751	27.64	4	9	81.7058	46.18	7	16	10.5128	17.45	2	2	34.6473	32	5	7	275	29.6099	5.21143
3694.POPTR_0004s20220.1	MS3 5-methyltetrahydropteroyltriglutamate-- homocysteine	70.59	1	4	5	18	21.1046	58.82	3	5	7.61244	40.34	2	2	14.2881	40.34	2	3		0				0				0			13.0493	21.85	1	3	7.09832	30.25	2	2	13.8435	21.85	1	3	119	13.3775	8.104
4577.GRMZM2G135283_P04	No gene match-Interconversion of serine and glycine	70	1	1	1	3						0				0															4.17388	70	1	1					8.18714	70	1	2	30	3.54087	5.09717
2711.XP_006467612.1	No gene match-Complex I intermediate-associated protein 30 (CIA30)	69.64	1	1	1	1													4.2127	69.64	1	1						0				0											56	6.46625	8.1626
57918.XP_004289673.1	GRP1 RNA recognition motif	68.75	1	2	7	16		0				0				0			12.8019	50	3	3	9.38172	39.58	2	2	7.08991	20.14	2	2	15.6734	31.25	4	4	11.8828	22.22	3	3	7.77702	22.22	2	2	144	13.9973	8.90967
981085.XP_010108267.1	No gene match-Malate dehydrogenase	68.75	3	3	3	6		0				0				0			4.05155	53.13	1	1		0			4.14487	53.13	1	1	6.44712	39.06	2	2		0			6.26474	18.75	1	2	64	6.82359	5.93506
981085.XP_010100504.1	No gene match-MLP-like protein	67.96	2	6	6	24	16.0118	56.31	3	4	11.4057	56.31	3	3	10.2595	56.31	3	3	18.8953	19.42	2	4	17.8948	19.42	2	4	22.9617	19.42	2	5		0				0			3.34531	12.62	1	1	103	11.9112	5.2749
37682.EMT30205	DHN1 Belongs to the plant dehydrin family	66.67	1	3	3	7	7.6943	30.77	2	2	8.09456	30.77	2	2	12.717	66.67	3	3										0				0				0							78	8.46319	7.7085
59689.Al_scaffold_0002_956	atpB Produces ATP from ADP in the presence of a proton gradient across the membrane	66.36	7	17	27	109	21.1516	14.08	5	6	17.7049	11.52	4	5	6.10603	6.58	2	2	2.82027	1.83	1	1	3.62183	3.11	1	1	10.4599	4.94	3	3	170.994	61.97	19	40	67.4048	24.5	8	15	154.81	51.01	15	36	547	59.4979	5.35107
72664.XP_006419043.1	No gene match-Belongs to the peptidase C1 family	66	1	2	2	4	4.90943	66	1	1		0				0															8.36108	40	1	2	5.00942	40	1	1		0			50	5.42266	4.729
981085.XP_010111401.1	PGIP2 Polygalacturonase	65.16	2	16	16	55	19.448	27.66	5	5	24.8536	27.66	5	6	25.5778	39.63	6	6		0				0				0			86.1436	47.87	10	19	27.6144	24.73	4	6	60.4413	37.5	6	13	376	41.9271	9.29053
3694.POPTR_0006s27650.1	ASP1 Aspartate aminotransferase	65.06	1	3	3	6	4.44248	50.6	1	1		0			5.11102	50.6	1	1	3.38017	18.07	1	1	3.27476	18.07	1	1	3.18789	18.07	1	1		0				0			3.38425	19.28	1	1	83	9.05575	8.1626
3983.cassava4.1_022580m	No gene match-Bark storage protein A-like	65.04	2	4	4	21	17.6095	26.83	1	4	19.0147	26.83	1	4	15.4032	26.83	1	3		0								0			24.9269	26.83	2	5	9.6534	40.65	2	2	15.7354	15.45	1	3	123	13.1087	5.10986
3694.POPTR_0010s12790.1	No gene match-fructose-bisphosphate aldolase	64.84	1	2	3	10		0				0				0												0			17.1335	64.84	3	4	17.3234	64.84	3	4	8.82589	49.45	2	2	91	9.85416	5.45264
3694.POPTR_0008s08410.1	PGK1 Belongs to the phosphoglycerate kinase family	64.66	2	3	4	8	7.56519	50	2	2		0			4.96501	31.9	1	1													3.30035	11.21	1	1	6.8038	24.14	2	2	6.93517	24.14	2	2	116	12.0546	6.68311
29730.Gorai.004G166600.1	NDPK1 Nucleoside diphosphate kinase	64.44	1	4	4	14	17.4543	58.89	1	3	18.1846	58.89	1	3	19.8525	58.89	1	3		0							6.27466	33.33	1	1	3.48257	17.78	1	1		0			13.343	52.22	2	3	90	9.59909	7.18115
3827.XP_004514974.1	No gene match-phosphopyruvate hydratase activity	63.89	1	1	1	1		0																							6.10637	63.89	1	1									36	4.21606	4.43701
42345.XP_008791658.1	No gene match-fructose-bisphosphate aldolase	62.5	2	3	5	11		0				0				0															22.8144	62.5	5	6	7.27214	29.17	2	2	10.7259	40.63	3	3	96	10.3044	7.18115
981085.XP_010090259.1	RPS3a Belongs to the eukaryotic ribosomal protein eS1 family	62.5	1	1	1	1																									3.31349	62.5	1	1									32	3.32757	4.14502
981085.XP_010090259.1	RPS3a Belongs to the eukaryotic ribosomal protein eS1 family	62.5	1	1	1	1																									3.82363	62.5	1	1									32	3.3256	4.14502
29730.Gorai.011G010800.1	No gene match-Tropinone reductase-like 3	62.3	1	1	1	1		0																							6.00739	62.3	1	1						0			61	6.44827	4.1958
264402.Cagra.1671s0292.1.p	PSBP1 oxygen-evolving enhancer protein	62.11	1	5	5	19	14.7097	48.42	2	4	6.76964	20	1	2	3.69468	20	1	1		0				0				0			23.5986	36.84	3	6	15.1103	36.84	3	4	8.63459	21.05	1	2	95	10.8805	6.65381
29730.Gorai.004G227300.1	No gene match-Belongs to the peroxidase family	61.84	1	4	4	14	18.8994	61.84	2	4	18.19	61.84	2	4	11.2253	26.32	1	3													9.89124	35.53	2	2	4.96104	23.68	1	1					76	8.50137	6.52197
981085.XP_010090946.1	GAPA Belongs to the glyceraldehyde-3-phosphate dehydrogenase family	61.76	1	4	4	10		0			2.34613	13.73	1	1	6.35415	13.73	1	2		0				0			4.16634	31.37	1	1	12.169	40.2	2	3		0			11.4814	40.2	2	3	102	10.9399	9.70068
29730.Gorai.003G069800.1	ACT1 cytoskeleton organization	61.67	2	10	12	28	32.5072	49.78	5	6	14.038	19.38	3	3	6.21686	9.69	1	1	8.43196	16.3	2	2	6.38283	6.61	1	2	6.834	6.61	1	2	27.6208	29.52	3	5	18.911	29.52	3	3	21.8186	36.56	4	4	227	25.1149	5.64307
981085.XP_010100791.1	FKBP15-2 Peptidyl-prolyl cis-trans isomerase	61.22	1	1	1	2														0				0							5.71296	61.22	1	1					5.72446	61.22	1	1	49	5.32248	4.43701
3983.cassava4.1_013208m	No gene match-prolyl 4-hydroxylase	61.06	3	4	20	70	66.1934	44.23	11	17	43.0287	33.27	8	11	29.7949	21.17	5	8	5.3337	4.35	1	1	6.3254	4.35	1	1	5.44563	4.35	1	1	65.631	29.49	7	14	29.2565	13.61	3	6	52.6388	21.93	5	11	529	58.3772	7.7085
161934.XP_010680205.1	PSAN Photosystem I reaction center subunit	60.98	1	3	3	9	6.80777	56.1	2	2	6.39913	56.1	2	2	7.45005	56.1	2	2	3.51766	36.59	1	1	4.51039	36.59	1	1	4.28983	36.59	1	1		0				0							41	4.85236	5.10986
102107.XP_008228197.1	No gene match-Auxin-binding protein	60.91	1	10	10	32	16.7997	21.82	3	5	23.2039	43.18	4	6	13.1697	21.82	3	4	11.4116	18.64	2	3	8.10453	12.27	1	2	8.8024	12.27	1	2	23.9916	32.73	4	6	4.97079	8.18	1	1	11.9369	24.09	3	3	220	23.2732	8.44092
981085.XP_010090259.1	RPS3a Belongs to the eukaryotic ribosomal protein eS1 family	60.22	2	3	4	6	5.17173	44.09	1	1		0				0												0			11.1943	31.18	3	3	3.45966	13.98	1	1	3.26562	15.05	1	1	93	10.8488	8.95361
57918.XP_004307221.1	No gene match-Protein of unknown function (DUF642)	60.11	1	6	6	17	2.69307	6.91	1	1	2.92456	6.91	1	1	2.98045	6.91	1	1													29.1912	52.66	4	6	10.0576	15.43	1	2	29.2239	43.09	4	6	188	20.1902	6.66846
71139.XP_010032381.1	RCA1 Ribulose bisphosphate carboxylase oxygenase activase	60	1	5	6	14	4.6536	18.26	1	1	3.71692	18.26	1	1	4.13027	18.26	1	1	4.71718	16.52	1	1	4.62916	16.52	1	1	5.29763	16.52	1	1	22.9041	38.26	3	5	9.31826	27.83	2	2	3.38795	10.43	1	1	115	12.7303	5.5542
981085.XP_010098926.1	No gene match-Transketolase	60	1	2	2	7		0				0				0															10.5861	60	2	3	7.27117	60	2	2	7.49497	60	2	2	50	5.4147	7.41553
71139.XP_010052458.1	No gene match-oxygen-evolving enhancer protein	58.49	1	2	2	8	12.3564	58.49	1	2	12.5916	58.49	1	2	10.829	58.49	1	2		0				0				0			10.0801	28.3	1	2		0							53	6.02111	9.11475
3827.XP_004490873.1	RCA1 Ribulose bisphosphate carboxylase oxygenase activase	58.49	2	8	9	27	7.62211	13.21	1	2	4.21649	13.21	1	1	7.50175	13.21	1	2	8.6664	17.92	1	2	18.677	19.81	3	4	17.9351	32.08	4	4	29.5858	42.45	4	7	13.4747	30.19	2	3	9.37828	15.09	1	2	106	11.9341	4.91943
3694.POPTR_0014s10120.3	RPP1 Belongs to the eukaryotic ribosomal protein P1 P2 family	58.43	2	1	3	10		0				0				0								0							22.9895	58.43	3	5	7.85138	19.1	1	2	11.595	31.46	2	3	89	9.18273	4.84326
3694.POPTR_0014s10120.3	RPP1 Belongs to the eukaryotic ribosomal protein P1 P2 family	58.43	1	1	3	9		0				0				0								0							17.535	58.43	3	4	7.85138	19.1	1	2	11.595	31.46	2	3	89	9.19675	4.84326
3694.POPTR_0004s07320.1	No gene match-Isocitrate dehydrogenase NADP	58.06	1	1	1	1																									4.88653	58.06	1	1						0			31	3.72383	5.87158
3656.XP_008457223.1	No gene match-Adenosylhomocysteinase	57.83	1	6	6	11	7.38988	23.69	2	2		0				0								0							26.9596	35.74	4	6	5.09883	13.25	1	1	7.43859	18.07	2	2	249	27.366	7.10791
3827.XP_004489121.1	No gene match-assists the folding of proteins upon ATP hydrolysis	57.78	1	2	2	3		0			2.57703	35.56	1	1	3.09539	35.56	1	1													4.41164	40	1	1		0							45	4.89264	4.71631
3656.XP_008443436.1	VDAC3 Mitochondrial outer membrane protein porin of 34	57.41	1	3	3	3		0			5.78446	38.89	1	1		0				0											8.48607	57.41	2	2		0				0			108	11.6539	8.17725
4006.Lus10025679	PDIL1-1 disulfide-isomerase-like	57.29	1	4	4	8		0			4.24783	23.96	1	1		0								0							14.1618	41.67	3	4	4.57978	15.63	1	1	7.70157	28.13	2	2	96	10.8317	7.34229
4533.OB07G12080.1	PSBP PsbP	57.28	1	4	4	22	33.9955	57.28	4	8	33.5357	45.63	3	8	26.2447	57.28	3	6		0				0				0				0				0				0			103	11.0446	8.79248
3750.XP_008381188.1	FTSH2 ATP-dependent zinc metalloprotease FTSH 2	57.14	1	2	3	4						0				0			3.02051	19.05	1	1		0				0			8.76284	52.38	2	2					5.3921	33.33	1	1	84	8.87673	7.18115
981085.XP_010095110.1	No gene match-Belongs to the 'GDSL' lipolytic enzyme family	56.28	1	7	7	15		0			5.68767	17.59	2	2	4.21461	10.05	1	1	5.00694	10.05	1	1		0			7.58699	26.63	2	2	15.1724	20.6	2	3	11.0117	9.55	1	2	18.8894	26.13	3	4	199	22.6401	4.94482
3880.AES82368	RPL13 Belongs to the eukaryotic ribosomal protein eL13 family	56.16	1	3	3	8	3.65643	45.21	1	1	4.14778	45.21	1	1		0				0			4.1843	30.14	1	1	3.91323	30.14	1	1	9.21949	32.88	1	2		0			9.40408	32.88	1	2	73	8.22136	9.08545
981085.XP_010095405.1	PDIL1-1 disulfide-isomerase-like	56	1	2	2	7						0							3.48586	50	1	1	3.79016	50	1	1		0			7.33563	26	1	2	7.42309	26	1	2	3.7737	26	1	1	50	5.7029	4.89404
3656.XP_008442803.1	No gene match-fructose-bisphosphate aldolase	55.64	1	7	10	33	22.2305	24.36	4	5	27.5893	24.36	5	7	21.9455	24.36	4	5													41.4807	39.64	5	8	9.84833	18.55	2	2	31.5044	35.27	4	6	275	29.4713	7.78174
3988.XP_002513744.1	PDIL1-1 disulfide-isomerase-like	55.29	1	2	2	3		0			3.88741	25.88	1	1		0			4.78336	29.41	1	1					6.03977	29.41	1	1		0				0				0			85	9.53674	4.67822
29730.Gorai.009G134700.1	No gene match-Belongs to the D-isomer specific 2-hydroxyacid dehydrogenase family	55.23	1	4	4	7	7.95366	33.72	2	2	6.99676	21.51	2	2	11.0374	44.77	3	3														0								0			172	18.4629	5.84619
981085.XP_010091442.1	No gene match-PPIases accelerate the folding of proteins. It catalyzes the cis-trans isomerization of proline imidic peptide bonds in oligopeptides	54.9	1	3	3	6	5.28834	54.9	2	2		0			2.57813	27.45	1	1													4.18768	31.37	1	1	4.43408	31.37	1	1	4.68693	31.37	1	1	51	5.7309	5.23682
3656.XP_008451506.1	No gene match-Belongs to the protein disulfide isomerase family	54.84	1	2	2	3		0				0											4.87705	51.61	1	1	5.13616	51.61	1	1	3.39155	51.61	1	1		0							31	3.54084	4.64014
3988.XP_002511690.1	No gene match-Transketolase	54.74	1	10	12	28	14.2535	22.32	3	4	6.50411	12.23	2	2	5.51702	12.23	2	2	2.8614	4.59	1	1	7.09574	4.59	1	2	3.87837	4.59	1	1	52.9252	41.28	7	11		0			23.6407	20.8	4	5	327	34.8058	6.23975
102107.XP_008233652.1	RA Ribulose bisphosphate carboxylase oxygenase activase	54.4	2	3	13	59	39.6622	53.3	6	11	37.4996	43.96	6	11	24.3303	43.96	5	7	17.5844	18.68	2	4	14.1536	18.68	2	3	17.4464	18.68	2	4	48.5684	41.21	4	10		0			42.095	41.21	4	9	182	20.0852	6.16357
3988.XP_002516930.1	No gene match-Belongs to the TCTP family	54.39	1	3	3	5	3.30422	19.3	1	1	7.07242	47.37	2	2	2.48447	19.3	1	1													3.80823	28.07	1	1									57	6.59621	6.65381
102107.XP_008237955.1	No gene match-Belongs to the glyceraldehyde-3-phosphate dehydrogenase family	54	1	3	3	4	4.02406	38	1	1	5.52223	46	1	1	3.98111	38	1	1						0				0			5.08884	36	1	1						0			50	5.41254	4.51318
57918.XP_004289673.1	GRP1 RNA recognition motif	53.9	1	1	6	14		0				0				0			3.30626	9.09	1	1	9.0778	36.36	2	2	7.88307	36.36	2	2	15.6734	29.22	4	4	11.8828	20.78	3	3	7.77702	20.78	2	2	154	15.235	9.14404
981085.XP_010106476.1	TIM9 Mitochondrial import inner membrane translocase subunit	53.85	1	2	2	2		0				0				0															6.73945	53.85	2	2		0				0			52	6.16696	4.71631
981085.XP_010087773.1	SEOb Sieve element occlusion	53.68	1	6	6	14	2.43958	5.26	1	1						0				0				0							33.6299	51.05	5	8	7.06568	15.26	1	1	18.152	22.63	2	4	190	21.4632	6.87354
981085.XP_010108377.1	No gene match-cucumisin-like	53.66	1	2	2	4		0				0				0												0			14.1285	53.66	2	3		0			4.88289	31.71	1	1	82	8.85951	8.93896
225117.XP_009357464.1	No gene match-lactoylglutathione	53.52	1	2	2	2		0			5.46201	53.52	1	1		0															3.98212	21.13	1	1						0			71	7.70511	5.17334
3694.POPTR_0004s10030.1	No gene match-Component of the cytosolic iron-sulfur (Fe-S) protein assembly (CIA) machinery. Required for the maturation of extramitochondrial Fe-S proteins. Part of an electron transfer chain functioning in an early step of cytosolic Fe-S biogenesis. Transfers electrons from NADPH to the Fe-S cluster of the anamorsin DRE2 homolog	53.33	1	1	1	1	4.04974	53.33	1	1						0								0				0															90	10.6114	8.80713
3988.XP_002523809.1	No gene match-Ferredoxins are iron-sulfur proteins that transfer electrons in a wide variety of metabolic reactions	53.29	1	7	7	15	4.36036	15.57	1	1	10.6662	26.95	3	3	11.2487	26.95	3	3	3.39825	8.38	1	1	3.8866	8.38	1	1	3.5981	8.38	1	1	8.64175	24.55	2	2	5.10999	10.18	1	1	9.04811	31.14	2	2	167	17.7826	5.2749
3750.XP_008346367.1	ARP DNA-(Apurinic or apyrimidinic site) lyase	53.09	3	4	26	143	126.292	30.55	8	29	56.8926	24.04	7	14	43.4038	24.21	8	12	58.7882	13.19	5	17	46.847	11.69	5	12	57.9776	14.52	5	15	105.628	35.39	10	25	23.063	9.18	3	6	55.935	24.21	7	13	599	66.9253	7.51807
225117.XP_009367887.1	No gene match-Bark storage protein A-like	52.5	1	2	4	10		0			3.5464	26.67	1	1		0				0								0			13.2545	36.67	2	3	8.98641	30	2	2	17.929	52.5	3	4	120	13.8589	4.80518
29730.Gorai.002G222600.1	PDIL1-1 disulfide-isomerase	52.38	1	5	5	9	8.98918	35.71	2	2	8.00755	35.71	2	2	4.7135	18.25	1	1		0								0			11.7968	37.3	3	3	4.44416	14.29	1	1		0			126	13.8841	6.52197
981085.XP_010086910.1	No gene match-Belongs to the peptidase M16 family	52.31	1	1	1	2																									4.88842	52.31	1	1					5.53437	52.31	1	1	65	7.12261	4.99561
3847.GLYMA05G24110.1	No gene match-regulation of response to stimulus	52.17	2	1	10	30	11.3988	7.36	2	4	9.42673	17.39	3	3	5.78489	7.36	2	2	14.7249	14.05	2	4	12.3529	20.74	3	3	19.2716	14.05	2	5	21.1595	22.41	3	5		0			17.0678	20.07	2	4	299	32.8622	9.15869
981085.XP_010087773.1	SEOb Sieve element occlusion	52.07	1	10	10	30		0								0			6.96015	17.16	2	2		0				0			59.533	50.89	8	14	21.5545	36.69	4	5	40.1924	36.09	5	9	169	20.092	8.92432
161934.XP_010677810.1	No gene match-5-methyltetrahydropteroyltriglutamate-- homocysteine	51.91	2	5	5	22	35.4483	34.35	2	6	23.7688	34.35	2	4	28.2254	34.35	2	5													21.2239	28.24	3	5	4.18599	16.03	1	1	4.89752	16.03	1	1	131	14.3006	7.21045
981085.XP_010099010.1	PORA Protochlorophyllide reductase	51.81	1	5	5	8	13.4823	34.72	2	3		0				0				0				0				0			17.866	29.02	3	4		0			5.01742	9.33	1	1	193	20.92	9.67139
4432.XP_010246848.1	No gene match-Bifunctional protein FolD	51.79	1	1	1	2																						0							4.50945	51.79	1	1	4.61067	51.79	1	1	56	5.95605	8.51416
3656.XP_008439849.1	No gene match-Pistil-specific extensin-like protein	50.98	1	4	4	7	4.52165	20.59	1	1	4.46543	20.59	1	1		0			3.355	13.73	1	1	3.19096	13.73	1	1		0			7.77905	32.35	2	2		0			3.27766	15.69	1	1	102	11.3569	9.17334
2711.XP_006471373.1	No gene match-Belongs to the eukaryotic ribosomal protein P1 P2 family	50.55	1	1	2	4		0			3.91133	15.38	1	1		0								0							4.34439	35.16	1	1	4.0689	35.16	1	1	4.80361	35.16	1	1	91	9.25168	4.41162
981085.XP_010109028.1	RPS17 Ribosomal S17	50	1	5	5	11		0			6.01045	28.08	2	2	2.51806	6.85	1	1		0				0							11.4912	40.41	3	3	11.7841	40.41	3	3	8.18676	32.88	2	2	146	16.5369	9.99365
4006.Lus10021184	No gene match-Malate dehydrogenase	50	1	3	3	8	5.39656	35.71	1	2	3.14202	35.71	1	1	2.65974	35.71	1	1													7.01807	30.95	2	2					6.8743	30.95	2	2	42	4.90047	5.90967
3656.XP_008447632.1	No gene match-Glyoxylate succinic semialdehyde reductase	50	1	1	1	4	9.73979	50	1	2	5.24136	50	1	1	5.43835	50	1	1																						0			70	7.56103	5.10986
981085.XP_010111768.1	FDH1 Catalyzes the NAD( )-dependent oxidation of formate to carbon dioxide. Involved in the cell stress response	49.75	1	5	5	7	2.98989	5.03	1	1		0				0												0			19.8917	49.75	4	4	9.96341	32.16	2	2		0			199	22.1566	6.21436
85681.XP_006426852.1	No gene match-acid phosphatase	49.35	1	3	3	10	2.55648	19.48	1	1	3.23431	19.48	1	1						0								0			13.5936	40.26	2	3	9.83144	23.38	1	2	13.6759	40.26	2	3	77	8.87669	9.08545
981085.XP_010106126.1	No gene match-Nascent polypeptide-associated complex subunit alpha-like	49.15	1	5	5	12	7.99999	24.58	2	2	7.24294	24.58	2	2	9.67408	35.59	3	3													6.9286	24.58	2	2	6.84888	24.58	2	2	3.38937	12.71	1	1	118	12.7354	4.50049
981085.XP_010094387.1	No gene match-lipolytic acyl hydrolase (LAH)	49.11	1	3	3	8		0			3.45092	12.5	1	1		0								0							16.4499	47.32	2	3	10.0397	47.32	2	2	9.81607	47.32	2	2	112	12.8073	6.29053
29760.VIT_11s0016g03630.t01	TPx1 peroxiredoxin activity	49.06	1	3	3	6	4.7131	20.75	1	1	4.19356	20.75	1	1	4.24925	20.75	1	1						0			3.37222	18.87	1	1	5.27138	20.75	1	1		0			6.02149	20.75	1	1	106	11.471	7.23975
4081.Solyc05g053810.2.1	SHMT Interconversion of serine and glycine	48.86	1	2	2	7	9.76533	25	1	2	5.81275	25	1	1	9.85299	25	1	2						0				0				0				0			4.27727	27.27	1	2	88	9.99025	7.23975
85681.XP_006431821.1	No gene match-Ferredoxins are iron-sulfur proteins that transfer electrons in a wide variety of metabolic reactions	48.7	1	7	7	28	8.23508	20.73	2	2	9.65754	20.73	2	2	10.4337	20.73	2	3	12.1047	17.62	2	3	12.5407	36.27	3	3	19.0359	29.02	2	4	24.8317	36.27	2	4	17.9578	18.65	1	3	22.9484	36.27	2	4	193	20.8841	5.38916
29760.VIT_03s0088g01190.t01	MDHG Malate dehydrogenase	48.57	2	1	1	1														0				0				0											4.30071	48.57	1	1	35	4.07112	6.55127
3641.EOY02978	No gene match-Belongs to the chalcone stilbene synthases family	48.52	2	2	19	61	61.6192	34.59	10	16	38.8052	24.1	7	10	25.7951	13.61	4	7	9.83293	7.05	2	2	9.97722	7.05	2	2	9.19885	7.05	2	2	50.1755	21.8	7	11	22.4455	10	3	5	28.0169	10.33	3	6	610	66.5329	5.75732
225117.XP_009333937.1	TUFA This protein promotes the GTP-dependent binding of aminoacyl-tRNA to the A-site of ribosomes during protein biosynthesis	47.98	3	14	14	52	16.1695	8.47	2	4	13.4813	8.47	2	3	9.20334	8.47	2	2	6.01197	8.06	2	2	3.94781	4.23	1	1	8.49133	8.06	2	2	88.47	39.11	10	18	32.7182	16.13	4	7	62.0749	33.67	9	13	496	53.7016	6.354
29730.Gorai.006G105200.1	AS1 asparagine synthetase	47.95	1	1	2	2	4.45121	28.77	1	1																					3.38161	19.18	1	1									73	8.49539	8.93896
3827.XP_004487684.1	PORA Protochlorophyllide reductase	47.83	2	2	2	4	6.07724	42.03	1	1	3.58229	42.03	1	1	4.52046	42.03	1	1		0				0				0			5.6419	26.09	1	1		0				0			69	7.87909	8.74854
29760.VIT_17s0000g01540.t01	No gene match-Belongs to the EF-1-beta EF-1-delta family	47.83	1	2	2	4	3.2524	32.61	1	1	3.13793	32.61	1	1	3.35789	32.61	1	1														0				0			3.22211	23.91	1	1	46	5.34766	7.51807
981085.XP_010090746.1	No gene match-Ankyrin repeat domain-containing protein	47.76	2	2	2	5	5.78614	29.85	1	1	7.81584	47.76	2	2	7.41701	47.76	2	2																									67	7.23235	4.41162
225117.XP_009367887.1	No gene match-Bark storage protein A-like	47.75	1	1	3	7		0			3.5464	28.83	1	1		0				0				0				0			9.11834	23.42	1	2	10.6189	40.54	2	2	9.55306	40.54	2	2	111	12.9155	4.80518
3694.POPTR_0013s05850.2	No gene match-5-methyltetrahydropteroyltriglutamate-- homocysteine	47.69	2	2	4	11	10.043	36.92	3	3	3.44113	10.77	1	1	5.77929	21.54	2	2		0								0			9.41252	14.62	1	2	4.44231	14.62	1	1	8.29527	14.62	1	2	130	14.6116	6.68311
981085.XP_010095407.1	No gene match-Belongs to the peroxidase family	47.62	1	1	1	3						0																			4.80339	47.62	1	1	5.04799	47.62	1	1	4.1125	47.62	1	1	42	4.83544	4.64014
102107.XP_008245806.1	No gene match-Belongs to the universal ribosomal protein uL11 family	47.42	2	2	2	2		0				0			4.90998	39.18	1	1														0				0			4.53742	20.62	1	1	97	10.7067	5.45264
72664.XP_006392573.1	No gene match-Elongation factor	47.39	1	28	28	80	36.6274	18.42	10	11	13.1278	4.75	3	4	14.8857	7.76	5	5	12.733	5.45	3	4	14.2025	5.45	3	4	18.2069	6.14	3	5	94.8583	29.43	11	19	39.6687	17.03	6	8	93.7401	31.87	12	20	863	95.7373	5.75732
3750.XP_008356995.1	IDS 4-hydroxy-3-methylbut-2-enyl diphosphate reductase	47.37	1	3	3	8		0				0				0															9.37859	47.37	2	2	7.97118	47.37	2	2	17.9244	47.37	2	4	76	8.69147	4.61475
3885.XP_007161198.1	No gene match-14 kDa proline-rich protein DC2.15-like	47.33	1	3	3	14	9.10086	19.85	1	2	8.99854	19.85	1	2	3.74319	19.85	1	1													26.9208	34.35	2	5	10.0388	17.56	1	2	11.5593	16.79	1	2	131	13.526	7.97217
981085.XP_010091033.1	No gene match-Plant non-specific lipid-transfer proteins transfer phospholipids as well as galactolipids across membranes. May play a role in wax or cutin deposition in the cell walls of expanding epidermal cells and certain secretory tissues	47.29	1	3	4	11	14.2554	47.29	2	3	9.44756	47.29	2	2	10.0238	47.29	2	2		0			3.96052	12.4	1	1		0			3.14959	10.08	1	1	7.00228	10.08	1	2		0			129	13.1127	8.86572
981085.XP_010089676.1	No gene match-Peroxiredoxin Q	47.22	1	2	2	4	4.07251	27.78	1	1	7.50241	47.22	2	2	5.04066	27.78	1	1		0				0				0				0				0				0			72	8.23143	8.96826
3649.evm.model.supercontig_151.6	No gene match-	46.81	1	2	2	6	4.7488	31.91	1	1	4.57307	31.91	1	1	8.29617	31.91	1	2													4.24521	46.81	1	1					4.40774	46.81	1	1	47	5.56176	7.03467
161934.XP_010673944.1	IPI Isopentenyl-diphosphate delta-isomerase	46.77	2	2	2	5	2.41549	24.19	1	1	2.52466	24.19	1	1																	4.49916	35.48	1	1	5.13705	35.48	1	1	6.10672	35.48	1	1	62	7.06758	7.51807
981085.XP_010108267.1	No gene match-Malate dehydrogenase	46.6	1	2	2	8																									20.0043	46.6	2	4	4.83312	28.16	1	1	15.1333	46.6	2	3	103	11.0308	10.1401
15368.BRADI3G24730.1	ATP3 ATP synthase gamma chain	46.51	1	1	1	1														0												0			3.69825	46.51	1	1		0			43	4.90945	4.4624
57918.XP_004302590.1	No gene match-Belongs to the peroxidase family. Classical plant (class III) peroxidase subfamily	46.48	2	4	4	8	8.05928	23.94	2	2	8.02085	23.94	2	2	4.48302	11.97	1	1						0				0			6.53047	21.13	1	1	4.36295	11.27	1	1	7.7659	21.13	1	1	142	15.3614	8.95361
102107.XP_008223198.1	No gene match-Belongs to the TCTP family	46.43	1	1	1	2		0								0				0				0				0				0				0			4.06133	46.43	1	2	56	6.71777	9.48096
102107.XP_008221338.1	No gene match-Belongs to the thioredoxin family	45.86	1	5	5	18	8.56686	25.56	2	3	13.5195	42.86	3	4	9.47829	30.83	2	3		0			3.84884	17.29	1	1		0			21.8698	18.8	1	4	5.34897	18.8	1	1	10.5834	18.8	1	2	133	15.0339	6.75635
71139.XP_010028264.1	No gene match-lipolytic acyl hydrolase (LAH)	45.83	1	2	2	3		0			4.00142	26.39	1	1	4.59712	26.39	1	1		0												0				0			4.14715	22.22	1	1	72	8.27746	9.11475
42345.XP_008798663.1	No gene match-V-type proton ATPase subunit	45.78	1	4	4	12	2.73249	12.05	1	1		0			2.5022	12.05	1	1					4.24026	21.69	1	1	4.71578	21.69	1	1	16.1118	27.71	2	3	11.2546	25.3	1	2	17.7858	27.71	2	3	83	9.42393	5.08447
981085.XP_010103809.1	No gene match-Regulator of chromosome condensation (RCC1) repeat	45.71	2	3	5	12													2.81811	6.29	1	1	4.16331	14.29	1	1		0			20.3189	25.71	3	5	3.27039	6.86	1	1	15.4609	25.71	3	4	175	20.1303	5.99854
981085.XP_010095389.1	No gene match-Agglutinin domain	45.65	2	3	6	10					2.88304	8.7	1	1	2.4203	8.7	1	1					10.5123	26.09	3	3	7.17487	17.93	2	2		0			16.616	25.54	2	3		0			184	21.3212	5.41455
29730.Gorai.011G128100.1	No gene match-Plant non-specific lipid-transfer proteins transfer phospholipids as well as galactolipids across membranes. May play a role in wax or cutin deposition in the cell walls of expanding epidermal cells and certain secretory tissues	45.64	2	4	4	17	5.08845	30.2	1	1	5.26942	30.2	1	1		0				0			2.94395	10.74	1	1	2.97782	10.74	1	1	17.3123	28.86	2	4	13.9935	15.44	1	3	26.2863	28.86	2	6	149	15.9492	9.64209
981085.XP_010097949.1	No gene match-Adenosylhomocysteinase	45.58	3	10	10	25	5.20772	9.52	1	1	4.23932	9.52	1	1		0			10.8182	11.9	2	3	10.1227	11.9	2	3	14.9513	19.39	3	4	32.2423	36.05	6	7	9.35996	12.93	2	2	17.4104	31.63	4	4	294	32.3215	6.62451
3880.AES66342	PGK1 Belongs to the phosphoglycerate kinase family	45.57	1	2	4	14	5.89167	39.24	2	2	2.67286	17.72	1	1	5.99075	39.24	2	2	3.04885	16.46	1	1		0				0			16.055	31.65	1	3	11.501	31.65	1	2	15.1479	31.65	1	3	79	8.92639	4.33545
3847.GLYMA03G39130.1	No gene match-Belongs to the protein disulfide isomerase family	45.45	1	2	2	2		0			2.29822	16.36	1	1		0															4.60701	45.45	1	1									55	5.9901	4.729
29760.VIT_12s0035g00270.t01	No gene match-Ferredoxins are iron-sulfur proteins that transfer electrons in a wide variety of metabolic reactions	45.37	1	10	10	36	6.48935	19.02	2	2	6.86017	16.59	2	2	8.62462	25.37	3	3	20.3419	35.12	4	5	27.9647	38.54	5	6	28.5896	38.54	5	7	19.7636	36.59	2	4	15.6189	36.59	2	3	20.5869	36.59	2	4	205	22.0829	5.59229
3885.XP_007147369.1	No gene match-Belongs to the 'GDSL' lipolytic enzyme family	45.37	2	3	3	9		0				0				0								0				0			4.53597	17.59	1	1	18.6363	45.37	3	4	18.1557	45.37	3	4	108	12.4274	7.85498
3694.POPTR_0017s00600.1	No gene match-Jacalin-like lectin domain	45.33	1	2	2	4		0				0								0				0				0			3.75302	18.67	1	1	5.65352	26.67	1	1	9.03289	45.33	2	2	75	8.04914	9.12939
981085.XP_010092158.1	No gene match-Ribonuclease UK114-like	45.26	1	5	5	8	7.99085	36.32	2	2	5.11381	16.84	1	1		0								0							4.57746	10	1	1	11.4573	24.74	3	3	4.16095	10	1	1	190	20.1623	8.1333
13333.ERM96310	No gene match-phosphoglucomutase	45.24	1	1	1	2																									4.43388	45.24	1	1					4.78621	45.24	1	1	42	4.40727	8.66064
29760.VIT_07s0104g00510.t01	No gene match-Chloroplast stem-loop binding protein of 41 kDa	45.19	1	2	2	5	4.41623	19.23	1	1	4.50971	19.23	1	1	4.51066	19.23	1	1													5.71933	19.23	1	1	4.52397	25.96	1	1					104	11.1738	9.01221
218851.Aquca_015_00119.1	No gene match-lipolytic acyl hydrolase (LAH)	45.07	1	2	2	8					8.09642	38.03	1	2	3.28894	38.03	1	1													4.87174	36.62	1	1	10.3706	36.62	1	2	10.1043	36.62	1	2	71	8.05905	6.75635
3656.XP_008453452.1	RACK1A Guanine nucleotide-binding protein subunit beta-like	44.88	2	8	8	15	4.97255	9.57	1	1	4.30254	9.57	1	1	4.50004	9.57	1	1		0				0				0			37.8381	39.27	7	9	5.20192	8.91	1	1	8.37357	13.2	2	2	303	33.292	7.44482
77586.LPERR01G34880.1	No gene match-60S ribosomal protein	44.83	2	2	2	3		0				0				0								0				0			7.04932	44.83	2	2		0			3.13179	20.69	1	1	58	6.49529	7.43018
981085.XP_010108329.1	No gene match-Non-specific lipid-transfer protein-like protein	44.79	1	3	3	11		0				0				0			10.9942	39.58	1	2	6.44218	39.58	1	1	11.1796	39.58	1	2	14.2422	40.63	2	3					15.4766	21.88	1	3	384	40.1167	4.75439
85681.XP_006440801.1	No gene match-UDP-arabinopyranose mutase activity	44.74	1	3	3	7										0				0				0				0			13.182	43.86	2	3	9.54183	44.74	2	2	7.14072	16.67	1	2	114	12.9417	7.84033
37682.EMT05929	SPY gibberellic acid mediated signaling pathway	44.65	1	8	13	24	15.4496	19.55	4	4	4.05112	4.53	1	1	6.41358	9.05	2	2	3.05293	3.29	1	1		0				0			32.1079	28.19	7	7	18.2887	16.87	4	4	23.6643	21.81	5	5	486	53.6094	5.08447
57918.XP_004289853.1	No gene match-Cold shock protein domain	44.33	2	4	6	18	16.7443	36.45	3	4	15.8191	31.03	2	3	15.8625	31.03	2	3		0				0				0			11.0864	14.78	2	3	9.66969	21.18	2	2	11.2319	21.18	2	3	203	20.6385	7.95752
37682.EMT25312	PRPS1 S1 RNA binding domain	44.21	2	2	2	3	8.4547	44.21	2	2	4.35668	27.37	1	1		0																0								0			95	10.2185	5.12256
981085.XP_010100113.1	PETE Participates in electron transfer between P700 and the cytochrome b6-f complex in photosystem I	44.04	1	2	6	36	12.774	29.02	2	3	12.559	37.31	3	4	13.8537	37.31	3	4	3.77764	8.29	1	1	8.20197	8.29	1	2	7.73634	8.29	1	2	49.6199	21.76	2	9	31.7736	21.76	2	6	29.1062	21.76	2	5	193	19.795	5.03369
3988.XP_002510677.1	CAT1 Occurs in almost all aerobically respiring organisms and serves to protect cells from the toxic effects of hydrogen peroxide	43.93	1	10	12	25	18.8805	19.34	4	5	4.21922	7.87	1	1		0			5.62889	7.54	2	2		0				0			43.2748	39.67	6	9	14.7316	16.39	2	3	22.5384	25.9	3	5	305	35.5216	6.12549
3847.GLYMA13G17260.4	No gene match-Belongs to the GroES chaperonin family	43.86	1	1	1	3	6.37342	43.86	1	1	5.38734	43.86	1	1	5.3358	43.86	1	1		0								0				0				0				0			57	5.98001	5.18604
77586.LPERR11G03860.1	No gene match-fructose-bisphosphate aldolase	43.75	1	1	2	6	5.30054	14.58	1	2	2.89056	14.58	1	1	2.9469	14.58	1	1	4.36662	29.17	1	1		0			4.3749	29.17	1	1		0				0				0			96	10.7016	4.95752
3827.XP_004492266.1	No gene match-Belongs to the eukaryotic ribosomal protein eS8 family	43.57	2	6	6	13	6.58541	28.57	2	2	10.1356	28.57	2	3	7.20636	28.57	2	2													15.9664	39.29	4	4		0			7.8852	19.29	2	2	140	15.7995	10.0522
3641.EOY34663	No gene match-Belongs to the peroxidase family. Classical plant (class III) peroxidase subfamily	43.1	1	1	1	3		0				0				0												0			4.75716	43.1	1	1	4.41923	43.1	1	1	4.31915	43.1	1	1	58	6.08222	10.2866
102107.XP_008235152.1	CP12-1 Calvin cycle protein	43.03	1	7	7	30	9.00306	20	2	2	9.11991	20	2	2	9.39747	20	2	2	12.0489	28.48	2	3	18.2857	28.48	2	6	18.7175	28.48	2	6	8.92119	27.88	2	2	16.3703	27.88	2	3	19.6053	33.94	3	4	165	18.4039	6.52197
981085.XP_010095389.1	No gene match-Agglutinin domain	42.93	1	2	5	9																	9.41594	26.09	3	3	10.0534	26.09	3	3		0			16.616	25.54	2	3		0			184	21.2951	5.14795
102107.XP_008240579.1	No gene match-Belongs to the peroxidase family. Classical plant (class III) peroxidase subfamily	42.91	1	5	7	10	11.4479	25.75	3	3	8.21383	18.28	2	2	3.94677	10.07	1	1										0			12.1671	25	3	3		0			3.97281	4.85	1	1	268	28.8517	7.6499
161934.XP_010681206.1	No gene match-Belongs to the peroxidase family. Classical plant (class III) peroxidase subfamily	42.86	1	2	2	4	3.31892	24.29	1	1		0				0															3.47198	18.57	1	1	3.26153	18.57	1	1	3.34458	18.57	1	1	70	7.33081	7.88428
28532.XP_010534242.1	No gene match-Protein of unknown function (DUF642)	42.79	2	7	7	12	9.1288	19.21	2	2	6.57796	16.59	2	2	8.57725	20.09	2	2		0				0			3.79298	10.92	1	1	10.9146	12.23	3	3	3.86907	6.55	1	1	3.41153	6.55	1	1	229	25.4782	8.39697
3641.EOY04475	No gene match-Plant non-specific lipid-transfer proteins transfer phospholipids as well as galactolipids across membranes. May play a role in wax or cutin deposition in the cell walls of expanding epidermal cells and certain secretory tissues	42.74	2	3	3	15	19.3672	42.74	2	4	19.0366	42.74	2	4	9.25362	42.74	2	2										0			6.67463	11.29	1	2	3.54195	11.29	1	1	6.45851	11.29	1	2	124	13.1416	8.98291
225117.XP_009377678.1	CSD Glycine-rich protein 2-like	42.66	1	4	6	14	12.6673	35.32	3	3		0			9.28143	30.28	2	2		0				0				0			11.6503	14.22	2	3	14.1086	27.52	3	3	10.7807	14.22	2	3	218	20.9044	8.26514
3983.cassava4.1_008916m	ACAT2 Belongs to the thiolase family	42.65	1	1	1	4	10.0586	42.65	1	2	10.3173	42.65	1	2		0																				0				0			68	7.24786	7.1665
42345.XP_008785539.1	RA Ribulose bisphosphate carboxylase oxygenase activase	42.55	1	1	1	3		0												0											4.06426	42.55	1	1	3.49618	42.55	1	1	3.82346	42.55	1	1	47	5.1944	4.43701
29760.VIT_14s0066g01320.t01	FDH1 Catalyzes the NAD( )-dependent oxidation of formate to carbon dioxide. Involved in the cell stress response	42.35	1	3	3	9	9.17237	23.53	1	2	8.66346	23.53	1	2	9.92358	23.53	1	2		0			3.92981	23.53	1	1	4.2415	23.53	1	1		0				0			4.51876	37.65	1	1	85	9.42963	8.07471
3649.evm.model.supercontig_29.127	No gene match-Transaldolase/Fructose-6-phosphate aldolase	42.31	1	2	2	4	4.65967	40.38	1	1	4.86921	40.38	1	1	3.75113	40.38	1	1													4.12419	38.46	1	1									52	5.71706	6.55127
102107.XP_008233682.1	No gene match-Lipoxygenase homology domain-containing protein	42.13	1	7	7	18	3.02551	8.43	1	1	15.0347	39.33	4	5	11.2598	26.4	3	4	4.63618	9.55	1	1	5.07194	9.55	1	1	4.16786	9.55	1	1	13.0332	14.61	2	3		0			8.43149	11.8	1	2	178	19.9305	5.66846
3827.XP_004488763.1	PGK1 Belongs to the phosphoglycerate kinase family	42.03	1	3	4	8	2.49448	11.59	1	1		0				0															16.3464	34.78	3	4		0			12.7545	21.74	2	3	138	15.5529	6.52197
981085.XP_010111768.1	FDH1 Catalyzes the NAD( )-dependent oxidation of formate to carbon dioxide. Involved in the cell stress response	42.03	1	2	2	4		0			5.57521	42.03	1	1		0			2.74287	15.94	1	1	3.05311	15.94	1	1	3.06587	15.94	1	1		0				0				0			69	8.2032	8.17725
981085.XP_010087229.1	CLPP5 ATP-dependent Clp protease proteolytic subunit	41.98	1	2	2	3	3.80266	41.98	1	1		0				0																0			3.51748	17.28	1	1	4.00593	17.28	1	1	81	8.72829	5.08447
3694.POPTR_0018s02250.1	ASP1 Aspartate aminotransferase	41.86	1	2	2	4	4.19231	29.46	1	1						0				0				0				0			4.17587	12.4	1	1	4.56611	12.4	1	1	4.55363	12.4	1	1	129	14.9357	10.0522
3694.POPTR_0004s18870.1	No gene match-Endochitinase	41.48	1	4	4	8	10.9618	20.74	1	2		0			6.93568	20.74	1	1													15.2878	39.26	3	3		0			8.59005	30.37	2	2	135	14.9963	7.69385
4155.Migut.L01757.1.p	No gene match-fructose-bisphosphate aldolase	41.45	1	4	7	18	12.6165	12.36	2	3	18.4646	17.82	3	5	12.8917	12.36	2	3		0											18.3989	27.64	4	4	4.97652	7.27	1	1	10.5471	17.45	2	2	275	29.5902	7.32764
28532.XP_010544150.1	No gene match-Chloroplast stem-loop binding protein of 41 kDa b	41.07	1	1	1	3		0																				0			4.89435	41.07	1	1	5.4329	41.07	1	1	5.02254	41.07	1	1	56	6.29902	5.18604
3983.cassava4.1_004332m	No gene match-Belongs to the phosphohexose mutase family	41.07	1	1	1	4																						0			9.04916	41.07	1	2	4.62303	41.07	1	1	4.50774	41.07	1	1	56	6.6053	7.38623
3641.EOY07828	No gene match-Catalytic subunit of the peripheral V1 complex of vacuolar ATPase (V-ATPase). V-ATPase is responsible for acidifying a variety of intracellular compartments in eukaryotic cells	41.07	1	1	1	4																									4.81154	41.07	1	1	4.72315	41.07	1	1	9.4153	41.07	1	2	56	6.1851	8.92432
4096.XP_009784200.1	No gene match-alpha-galactosidase	40.98	1	2	2	3		0			2.73139	22.95	1	1	2.60094	22.95	1	1													4.02702	40.98	1	1						0			61	6.92858	4.729
71139.XP_010025519.1	No gene match-ATP synthase 24 kDa subunit	40.91	1	1	1	3	4.37599	40.91	1	1	5.05448	40.91	1	1	4.43596	40.91	1	1		0				0				0				0				0				0			44	5.43784	9.12939
3847.GLYMA20G23080.1	No gene match-Calreticulin	40.85	1	3	3	7	3.94637	25.35	1	1		0				0			3.6843	28.17	1	1	5.35162	28.17	1	1	4.47541	28.17	1	1	4.68118	25.35	1	1	5.21565	25.35	1	1	4.83098	25.35	1	1	71	7.84188	4.94482
981085.XP_010111281.1	ASD1 Alpha-L-arabinofuranosidase	40.74	1	1	1	6																						0			10.0179	40.74	1	2	8.92165	40.74	1	2	11.042	40.74	1	2	54	5.84899	8.52881
3750.XP_008384375.1	No gene match-Belongs to the chaperonin (HSP60) family	40.7	1	2	2	14		0				0				0															30.1842	40.7	2	6	19.0867	40.7	2	4	20.3331	40.7	2	4	86	9.37924	5.40186
4155.Migut.L01232.1.p	EIF5A eukaryotic translation initiation factor	40.68	1	2	2	10	10.1407	32.2	1	2	10.1418	32.2	1	2	10.9601	32.2	1	2													14.2634	40.68	2	3					5.25301	32.2	1	1	59	6.48856	5.18604
28532.XP_010526775.1	No gene match-	40.66	1	2	3	7	4.92115	24.18	1	1	7.64993	40.66	2	2	5.47388	24.18	1	1													5.27002	21.98	1	1	6.03828	21.98	1	1	4.63322	21.98	1	1	182	19.4659	9.37842
3827.XP_004486531.1	No gene match-Desiccation-related protein PCC13-62-like	40.48	2	3	3	7		0				0				0															8.87058	28.57	2	2	13.3768	28.57	2	3	7.62549	25.4	2	2	126	13.6202	9.59814
3694.POPTR_0474s00200.1	No gene match-Belongs to the actin-binding proteins ADF family	40.45	1	4	4	8													6.72978	17.98	1	2		0				0			9.66752	35.96	2	2	4.4257	17.98	1	1	13.3798	35.96	3	3	89	10.4072	5.04639
981085.XP_010103792.1	No gene match-Ubiquitin receptor	40.35	1	1	1	1		0				0				0																				0			4.06497	40.35	1	1	57	6.28829	5.17334
3983.cassava4.1_019549m	No gene match-Auxin-repressed 12.5 kDa	40.34	2	2	2	2		0			4.97747	20.17	1	1		0																							4.12447	20.17	1	1	119	13.3317	7.06396
29730.Gorai.008G145000.1	RPL22 60S ribosomal Protein	40.29	1	4	4	9	2.73464	11.51	1	1	3.72902	16.55	1	1	4.3003	16.55	1	1	3.79518	15.11	1	1	4.16555	15.11	1	1	4.02995	15.11	1	1	3.83414	10.79	1	1	3.52829	10.79	1	1	3.73979	10.79	1	1	139	15.2761	9.81787
981085.XP_010103882.1	No gene match-Basic blue	40.26	2	2	2	10	14.2494	40.26	1	3	10.9081	40.26	1	2	4.74306	40.26	1	1													7.69379	23.38	1	2	4.19283	23.38	1	1	4.35867	23.38	1	1	77	8.54836	9.72998
3656.XP_008437399.1	No gene match-Belongs to the heat shock protein 70 family	40.22	1	2	2	4	5.97806	40.22	1	1		0				0			4.56826	26.09	1	1	3.87225	26.09	1	1	3.99172	26.09	1	1		0				0							92	9.9263	8.1626
981085.XP_010097478.1	No gene match-Belongs to the major facilitator superfamily. Sugar transporter (TC 2.A.1.1) family	40.17	1	2	18	41	22.3432	20.17	5	6	8.39317	8.07	2	2	10.4365	8.91	2	2		0			2.98557	2.69	1	1		0			60.8968	33.95	11	14	20.2402	13.28	5	5	49.1987	20	8	11	595	67.5736	5.04639
71139.XP_010066951.1	No gene match-Mitochondrial outer membrane protein porin	40	1	1	1	1		0				0			2.74113	40	1	1		0				0												0				0			40	4.41547	9.70068
225117.XP_009362119.1	No gene match-Heat shock chaperonin-binding motif.	40	1	2	2	4		0				0				0											4.56436	38	1	1	3.92138	30	1	1	3.80054	30	1	1	4.26938	30	1	1	50	5.78482	6.771
3988.XP_002540513.1	No gene match-Belongs to the glyceraldehyde-3-phosphate dehydrogenase family	40	1	1	4	8		0				0				0															22.598	40	4	6		0			7.50434	21.71	2	2	175	19.4051	8.06006
2711.XP_006476500.1	No gene match-Monodehydroascorbate reductase	40	1	1	1	1		0				0																				0				0			3.16938	40	1	1	35	3.56978	4.17041
57918.XP_004295116.1	No gene match-Major allergen Pru	40	2	2	2	4														0				0			8.40946	40	1	2	3.34505	15.56	1	1	3.34601	15.56	1	1		0			90	9.87932	9.43701
3702.AT1G29850.3	No gene match-regulation of protein import into mitochondrial outer membrane	40	1	1	1	1																									3.19781	40	1	1									35	3.95008	6.45557
981085.XP_010108374.1	No gene match-Peptidase inhibitor I9	39.8	1	4	4	11	5.80395	17.86	1	1		0				0				0				0							13.2159	21.43	2	3	14.0064	21.43	2	3	17.0026	34.69	3	4	196	20.9356	7.72314
218851.Aquca_020_00228.1	VTE1 tocopherol cyclase	39.66	1	1	1	1		0																							4.13271	39.66	1	1									58	6.11924	4.729
102107.XP_008222065.1	No gene match-	39.66	1	1	1	3	4.4636	39.66	1	1	4.20889	39.66	1	1	4.05412	39.66	1	1														0				0				0			58	6.75457	8.1626
981085.XP_010097501.1	No gene match-Belongs to the alpha-IPM synthase homocitrate synthase family	39.62	1	1	1	3	4.59188	39.62	1	1	4.59316	39.62	1	1	4.54102	39.62	1	1																									53	5.55276	6.55127
3983.cassava4.1_010265m	No gene match-Sorbitol dehydrogenase-like	39.48	2	3	19	41	25.1715	21.04	6	7	8.39317	7.77	2	2	13.0241	10.19	3	3		0			2.98557	2.59	1	1		0			56.3323	29.45	10	14	15.4905	9.71	4	4	40.3115	18.77	8	10	618	70.233	5.19873
57918.XP_004290524.1	No gene match-Belongs to the FBPase class 1 family	39.47	1	1	1	1																														0			3.48141	39.47	1	1	38	4.27421	4.88135
71139.XP_010067557.1	EIF2A translation initiation factor activity	39.02	1	1	1	1		0				0																			3.08074	39.02	1	1		0							41	4.45737	6.49365
3659.XP_004145113.1	ATPC ATP synthase gamma chain	39.01	1	8	8	19	4.71874	8.64	1	1	2.29808	2.62	1	1		0			3.73845	5.24	1	1					3.48998	5.24	1	1	34.7257	26.7	5	7	16.8711	14.92	2	3	27.2293	18.32	3	5	382	41.893	8.26514
981085.XP_010087772.1	SEOb Sieve element occlusion	38.95	1	6	6	25		0				0				0				0			4.0723	9.47	1	1	3.32177	9.47	1	1	33.5896	38.95	5	8	30.5822	30.53	4	7	35.2486	38.95	5	8	190	22.2357	8.71924
71139.XP_010045714.1	frk1 Belongs to the carbohydrate kinase PfkB family	38.95	1	4	4	12	7.10606	6.84	1	2	7.29868	6.84	1	2	3.40575	6.84	1	1						0							12.5518	32.11	3	3	7.37529	16.32	2	2	7.38922	16.32	2	2	190	20.1354	5.84619
3656.XP_008447637.1	No gene match-Glyoxylate succinic semialdehyde reductase	38.93	2	2	2	3		0				0				0								0				0			8.61683	38.93	2	2	3.95706	28.19	1	1					149	15.9851	8.14795
3847.GLYMA12G24840.1	met2 Metallothionein-like protein type 3-like	38.89	1	1	1	3						0				0															4.11157	38.89	1	1	4.09635	38.89	1	1	3.95184	38.89	1	1	36	3.82938	4.89404
42345.XP_008796668.1	No gene match-Belongs to the peptidase C1 family	38.85	3	18	19	61	15.4307	15.15	4	4	14.6068	7.57	3	4	6.85165	3.09	2	2		0				0				0			104.275	28.19	12	24	47.5458	17.81	7	10	73.584	26.93	10	17	713	77.8595	7.66455
28532.XP_010544738.1	No gene match-Belongs to the MIP aquaporin (TC 1.A.8) family	38.46	2	2	2	4		0				0				0				0				0				0			7.42233	38.46	2	2	4.06347	14.42	1	1	4.49273	14.42	1	1	104	10.8556	9.40771
57918.XP_004302846.1	No gene match-acid phosphatase	38.46	1	2	2	10	6.74316	23.08	1	2	5.39464	23.08	1	2	6.91238	23.08	1	2		0				0				0			11.4529	30.77	1	2		0			11.7038	30.77	1	2	65	7.41076	8.1333
29730.Gorai.006G069700.1	No gene match-Stem-specific protein	38.33	2	2	2	6	5.9089	34.17	1	1	7.44842	34.17	1	1	6.58767	34.17	1	1		0				0							4.90047	19.17	1	1	4.46636	19.17	1	1	4.40939	19.17	1	1	120	13.6541	7.98682
3641.EOY15053	HSP90B Endoplasmin homolog	38.32	1	1	5	86		0				0				0							4.25527	6.59	1	1	3.7401	6.59	1	1	38.8606	31.74	4	6	209.779	31.74	4	43	165.049	31.74	4	35	334	30.4776	9.43701
13333.ERM94103	CPN10 Belongs to the GroES chaperonin family	38.3	2	2	2	4	3.06486	34.04	1	1	2.7836	34.04	1	1	2.79911	34.04	1	1																		0			3.07499	34.04	1	1	47	4.95667	5.94775
102107.XP_008225405.1	No gene match-Belongs to the 'GDSL' lipolytic enzyme family	38.3	1	1	1	2																									3.9053	38.3	1	1	4.6931	38.3	1	1					47	4.9896	4.61475
3983.cassava4.1_014239m	No gene match-ATP synthase subunit delta'	38.26	1	2	2	5	9.46343	38.26	2	2	9.22458	38.26	2	2	4.72441	20.87	1	1														0				0				0			115	12.0422	4.91943
3659.XP_004162728.1	No gene match-Produces ATP from ADP in the presence of a proton gradient across the membrane	38.22	1	4	5	21	3.01166	8.89	1	1	4.47265	8.89	1	1	2.93812	8.89	1	1	3.51595	13.78	1	1		0							39.7276	26.67	3	8	19.0567	8.89	1	4	26.0329	20	2	5	225	24.1071	10.0376
981085.XP_010105036.1	CLA1 1-deoxy-D-xylulose-5-phosphate synthase	38	1	1	1	1										0															5.71722	38	1	1						0			100	10.8434	6.03662
225117.XP_009339916.1	No gene match-Belongs to the glutathione peroxidase family	37.88	2	2	2	5	2.42242	18.18	1	1	2.5767	18.18	1	1		0				0				0							3.59459	19.7	1	1	4.05445	19.7	1	1	4.05594	19.7	1	1	66	7.22785	8.44092
981085.XP_010090176.1	No gene match-Aldehyde dehydrogenase family	37.86	1	1	3	5	4.22023	33.01	1	1									3.12019	16.5	1	1									9.12523	25.24	1	2					4.77708	25.24	1	1	103	11.6078	8.49951
50452.A0A087HHQ2	No gene match-alanine aminotransferase	37.65	1	2	2	3		0				0																0			9.17755	37.65	2	2					4.35911	18.82	1	1	85	9.02676	4.89404
981085.XP_010102129.1	FTSH2 ATP-dependent zinc metalloprotease FTSH 2	37.61	1	2	2	5	3.60519	24.79	1	1	3.94222	24.79	1	1		0				0											4.64316	12.82	1	1	4.37116	12.82	1	1	4.60673	12.82	1	1	117	13.1285	4.67822
981085.XP_010100504.1	No gene match-MLP-like protein	37.5	1	3	3	15	2.45289	15	1	1	4.86229	15	1	2		0			8.80114	22.5	1	2	12.3257	22.5	1	3	9.28519	22.5	1	2	6.96756	20	1	2	4.03227	20	1	1	7.77198	20	1	2	80	9.36072	7.43018
102107.XP_008226502.1	No gene match-Malate dehydrogenase	37.5	1	1	1	6														0				0				0			8.65786	37.5	1	2	4.09823	37.5	1	1	11.8837	37.5	1	3	72	7.91313	5.10986
3847.GLYMA11G37360.1	No gene match-Belongs to the glyceraldehyde-3-phosphate dehydrogenase family	37.5	2	1	1	1																									4.14459	37.5	1	1		0				0			72	8.08391	4.76709
71139.XP_010046645.1	No gene match-Belongs to the universal ribosomal protein uL11 family	37.43	1	4	4	11	9.58965	18.44	1	2	3.68314	18.44	1	1	5.01097	18.44	1	1													14.8347	27.37	3	4	4.07598	8.38	1	1	7.72865	8.38	1	2	179	19.1974	8.92432
981085.XP_010101540.1	No gene match-Belongs to the 'GDSL' lipolytic enzyme family	37.37	1	1	1	1		0				0				0								0							4.03625	37.37	1	1		0				0			99	11.2207	9.02686
57918.XP_004291701.1	APY2 nucleoside-diphosphatase activity	37.33	1	2	2	4	2.62256	16	1	1	2.3479	16	1	1	2.57391	16	1	1	2.9121	22.67	1	1		0				0															75	8.37616	4.94482
3847.GLYMA11G12870.1	IDS 4-hydroxy-3-methylbut-2-enyl diphosphate reductase	37.31	1	1	1	2		0				0				0				0				0				0				0			4.50637	37.31	1	1	3.89286	37.31	1	1	67	7.73385	5.05908
4641.GSMUA_Achr6P30280_001	No gene match-Glyco_18	37.21	1	3	6	9	5.53731	10.76	1	1	8.01112	18.31	2	2	5.29361	9.01	1	1		0			3.82494	5.23	1	1		0			7.98271	8.14	2	2		0			7.36004	8.14	2	2	344	38.6108	5.35107
4155.Migut.D00313.1.p	RPS24 40S ribosomal protein	37.18	1	2	2	3		0				0				0				0				0							7.61068	37.18	2	2		0			3.0759	17.95	1	1	78	9.22682	9.53955
981085.XP_010099530.1	No gene match-Staphylococcal nuclease domain-containing protein	36.96	1	7	7	28	15.5269	14.13	1	3	13.1247	20.65	2	3	9.65735	14.13	1	2	15.1944	15.22	3	4	25.3319	15.22	3	7	18.443	15.22	3	5	3.60451	7.07	1	1		0			12.2262	27.17	2	3	184	21.3713	8.86572
981085.XP_010092144.1	No gene match-polyadenylate-binding protein	36.96	1	1	1	1													3.17668	36.96	1	1		0																			46	5.17771	8.23584
981085.XP_010094400.1	No gene match-Long chain acyl-CoA synthetase	36.84	1	1	1	2	2.84492	36.84	1	1	2.96906	36.84	1	1						0				0				0															38	4.37415	5.57959
71139.XP_010023477.1	No gene match-aminotransferase	36.73	1	1	1	2																									4.31504	36.73	1	1					4.33148	36.73	1	1	49	5.94268	5.23682
3760.EMJ09256	No gene match-translation initiation factor binding	36.67	1	1	1	1					2.43789	36.67	1	1																													60	6.69352	4.77979
3827.XP_004505404.1	No gene match-Binds the poly(A) tail of mRNA	36.59	1	1	1	3																									3.40452	36.59	1	1	3.29009	36.59	1	1	3.12698	36.59	1	1	41	4.51527	5.021
3760.EMJ03271	No gene match-Monodehydroascorbate	36.57	4	2	4	10	7.58752	32.84	2	2	8.31937	32.84	2	2	9.95133	24.63	1	2		0				0				0			9.15791	24.63	2	2	4.68902	10.45	1	1	5.56929	14.18	1	1	134	15.2006	4.91943
981085.XP_010103320.1	No gene match-Endochitinase	36.55	1	4	4	8	3.5817	17.24	1	1	3.90438	17.24	1	1	4.40577	17.24	1	1	8.04252	36.55	2	2	4.79986	18.62	1	1		0			6.01377	13.79	1	1	5.76458	13.79	1	1					145	15.2621	6.48096
4565.Traes_7DS_52F1E4F62.1	rpl17 Belongs to the universal ribosomal protein uL22 family	36.54	1	1	1	3														0								0			5.36387	36.54	1	1	5.06467	36.54	1	1	4.73471	36.54	1	1	52	6.23933	9.87646
3649.evm.model.supercontig_1.96	No gene match-	36.46	1	6	6	9	26.0596	30.21	4	6		0			2.48989	6.77	1	1		0											6.87725	14.58	2	2		0				0			192	21.1562	7.35693
102107.XP_008227802.1	No gene match-ubiquitin-40S ribosomal protein	36.46	2	5	5	13	11.8033	22.92	3	3	8.80503	17.19	2	2	7.47006	17.19	2	2		0				0							13.046	18.23	2	3	9.2108	8.33	1	2	5.22493	8.33	1	1	192	21.8079	10.0083
3656.XP_008442117.1	No gene match-Chloroplast stem-loop binding protein of 41 kDa b	36.36	1	1	1	4		0				0				0															12.6633	36.36	1	2	5.52981	36.36	1	1	4.8728	36.36	1	1	77	8.80567	9.70068
29760.VIT_17s0000g10280.t01	NDPK2 Nucleoside diphosphate kinase	36.36	1	1	1	3						0				0															4.39706	36.36	1	1	4.31349	36.36	1	1	4.10128	36.36	1	1	44	4.64931	6.40479
981085.XP_010103454.1	No gene match-Belongs to the complex I 75 kDa subunit family	36.3	2	5	5	8	4.26397	6.27	1	1	3.14916	6.27	1	1		0			3.27689	5.61	1	1	3.81301	5.61	1	1	3.74033	5.61	1	1	3.75924	6.27	1	1		0			9.45083	19.47	2	2	303	32.839	6.63916
29730.Gorai.012G017900.1	THFS formate-tetrahydrofolate	36.26	1	1	1	2	5.05694	36.26	1	1	5.88173	36.26	1	1						0				0				0				0				0				0			91	9.73386	6.53662
40149.OMERI06G23820.1	No gene match-assists the folding of proteins upon ATP hydrolysis	36.23	1	1	1	2																		0							4.41116	36.23	1	1		0			4.22565	36.23	1	1	69	7.73187	7.6792
3641.EOX96646	SMT1 Belongs to the class I-like SAM-binding methyltransferase superfamily. Erg6 SMT family	36.22	1	1	3	21	6.55795	20.89	2	2	10.0746	20.89	2	3		0				0				0				0			32.3649	22.29	1	5	31.0527	22.29	1	5	37.9333	22.29	1	6	1723	195.031	11.1509
981085.XP_010108785.1	RPL12-C 50S ribosomal protein	36.21	1	7	7	21	25.0004	23.05	4	6	16.7388	23.05	4	4	20.7892	23.05	4	5	8.61655	10.7	1	2		0			8.24184	10.7	1	2	8.11755	11.93	2	2		0				0			243	25.813	8.1333
3711.Bra014340.1-P	No gene match-fructose-bisphosphate aldolase	36.15	1	1	2	5	5.30054	10.77	1	2	2.89056	10.77	1	1	2.9469	10.77	1	1						0				0				0				0			5.91725	25.38	1	1	130	14.7477	5.90967
4155.Migut.F00973.1.p	No gene match-SPFH domain / Band 7 family	36.07	1	1	1	6		0								0								0				0			10.3565	36.07	1	2	9.64055	36.07	1	2	8.8583	36.07	1	2	61	6.99481	5.26221
3760.EMJ02565	No gene match-Belongs to the peroxidase family. Classical plant (class III) peroxidase subfamily	36.07	2	7	7	13	4.86133	8.68	1	1	5.92621	13.7	2	2	4.03673	8.68	1	1	4.12847	7.31	1	1	4.24897	7.31	1	1	3.98671	7.31	1	1	16.6043	26.94	3	4		0			6.22905	11.87	2	2	219	24.281	5.64307
3988.XP_002516273.1	No gene match-Belongs to the peptidase C1 family	36	1	3	3	4		0			2.42651	10	1	1		0							3.2927	18	1	1					5.66391	34	1	1					5.7964	34	1	1	100	10.8272	4.50049
981085.XP_010087237.1	No gene match-Glutamyl endopeptidase	35.94	1	1	1	1		0				0			4.80451	35.94	1	1		0								0				0				0				0			128	14.4524	8.07471
3694.POPTR_0010s08180.1	No gene match-Malate dehydrogenase	35.85	1	3	3	11	11.4305	35.85	2	3	7.34919	35.85	2	2	7.6497	35.85	2	2													5.36217	20.75	1	1	4.66777	20.75	1	1	9.36092	20.75	1	2	106	11.7271	6.27783
3659.XP_004166565.1	PSBP3 psbP-like protein 1	35.85	1	2	2	3		0			3.17024	35.85	1	1		0															3.99627	33.96	1	1					5.14291	33.96	1	1	53	5.92798	4.33545
2711.XP_006473746.1	No gene match-L-ascorbate oxidase homolog	35.78	1	3	3	4		0											3.03075	11.01	1	1	3.27461	11.01	1	1		0			4.03661	14.68	1	1	3.77253	16.51	1	1		0			109	12.1582	8.96826
3641.EOY23164	MSBP1 Belongs to the cytochrome b5 family	35.77	1	2	2	2	3.31953	12.2	1	1		0				0												0			6.40514	23.58	1	1		0				0			123	13.1104	4.76709
981085.XP_010096012.1	No gene match-Cysteine proteinase inhibitor	35.56	1	1	1	3										0															3.40348	35.56	1	1	3.34463	35.56	1	1	3.37789	35.56	1	1	45	5.19358	5.80811
3880.AES98453	No gene match-60S ribosomal Protein	35.51	1	3	3	8										0								0				0			22.7603	35.51	3	5		0			14.3978	24.64	2	3	138	15.9506	9.72998
29760.VIT_03s0088g01290.t01	No gene match-Soluble inorganic pyrophosphatase 1	35.48	1	1	1	3		0				0				0								0				0			3.34311	35.48	1	1	3.46256	35.48	1	1	3.31202	35.48	1	1	31	3.48489	6.50732
981085.XP_010098825.1	No gene match-Thaumatin-like protein	35.46	2	6	6	7	12.9824	14.89	2	3										0											17.4593	28.37	4	4									282	30.7328	7.34229
2711.XP_006476338.1	No gene match-ribosomal protein import into nucleus	35.44	2	1	1	2		0				0				0																			5.57557	35.44	1	1	6.38101	35.44	1	1	79	8.46842	4.77979
2711.XP_006476291.1	No gene match-methionine	35.4	1	4	4	7		0				0				0				0								0			19.0194	35.4	4	4	5.30832	13.4	1	1	10.2222	20.96	2	2	291	31.2928	7.32764
57918.XP_004306529.1	No gene match-Belongs to the mitochondrial carrier (TC 2.A.29) family	35.34	1	3	3	4		0			5.60161	31.03	1	1	5.66331	31.03	1	1						0								0			3.25633	11.21	1	1	3.08831	9.48	1	1	116	12.3613	9.33447
981085.XP_010088099.1	No gene match-Oxygen-evolving enhancer protein	35.29	1	4	4	12	11.3669	21.85	1	2	10.2747	21.85	1	2	5.82875	21.85	1	1	4.40018	21.01	1	1	3.90007	21.01	1	1	9.92111	21.01	1	2	7.38755	13.45	2	2		0			4.17185	13.45	1	1	119	13.7514	9.74463
981085.XP_010090669.1	No gene match-PPIases accelerate the folding of proteins. It catalyzes the cis-trans isomerization of proline imidic peptide bonds in oligopeptides	35.21	1	2	2	4	2.69185	15.49	1	1	2.5999	15.49	1	1	4.91161	35.21	2	2																									71	8.10506	5.04639
981085.XP_010104963.1	RPL7 60S ribosomal protein	35.19	1	2	3	5		0								0			2.80816	11.11	1	1		0			3.73256	23.15	1	1	4.14428	19.44	1	1	4.46082	19.44	1	1	4.27994	19.44	1	1	108	12.2675	8.49951
3847.GLYMA10G31890.2	EIF6 Binds to the 60S ribosomal subunit and prevents its association with the 40S ribosomal subunit to form the 80S initiation complex in the cytoplasm. May also be involved in ribosome biogenesis	35.11	1	1	1	1	4.04818	35.11	1	1																																	94	10.1641	4.75439
2711.XP_006482059.1	No gene match-Belongs to the peptidase S10 family	35.05	2	4	5	20													6.03616	6.19	1	2	5.85245	6.19	1	2	6.72268	6.19	1	2	26.3036	35.05	4	6	18.3825	35.05	3	4	16.4642	35.05	4	4	194	21.8104	7.75244
3694.POPTR_0002s18740.1	HEMG Catalyzes the 6-electron oxidation of protoporphyrinogen-IX to form protoporphyrin-IX	35	1	1	1	1		0																							6.80157	35	1	1		0				0			140	14.7904	7.89893
28532.XP_010539233.1	No gene match-of pyruvate dehydrogenase complex	35	2	1	1	3	2.73455	35	1	1	3.24925	35	1	1	2.48955	35	1	1						0																0			40	4.4604	5.8335
981085.XP_010099191.1	GCST The glycine cleavage system catalyzes the degradation of glycine	34.9	2	6	6	11		0			6.5123	11.76	2	2	2.78378	5.1	1	1	4.28857	8.63	1	1	4.23196	8.63	1	1		0			13.3828	14.51	2	3		0			10.913	18.82	3	3	255	28.6786	7.2251
981085.XP_010107715.1	No gene match-Perakine reductase-like	34.88	1	1	1	2		0																							3.2584	34.88	1	1					3.51289	34.88	1	1	172	19.3229	5.07178
85681.XP_006441587.1	No gene match-Elongation factor	34.88	2	3	3	4						0				0							3.43911	10.85	1	1		0			8.53944	24.03	2	2		0			5.27846	13.18	1	1	129	15.2724	4.58936
4006.Lus10010505	No gene match-DUF3700	34.75	1	2	2	4									6.30571	25.42	1	1						0							5.00481	15.25	1	1		0			10.0937	15.25	1	2	118	13.1176	7.84033
72664.XP_006390341.1	TIM13 Tim10/DDP family zinc finger	34.55	1	1	1	3		0				0								0				0				0			5.08935	34.55	1	1	4.34869	34.55	1	1	4.678	34.55	1	1	55	5.87187	8.83643
4572.TRIUR3_34401-P1	GAPC3 Belongs to the glyceraldehyde-3-phosphate dehydrogenase family	34.55	1	1	1	3	3.48292	34.55	1	1	4.80678	34.55	1	1	4.57495	34.55	1	1		0				0				0															55	6.4022	6.50732
4155.Migut.N01114.1.p	MDHG Malate dehydrogenase	34.53	1	1	2	5						0				0												0			10.5731	34.53	2	2	4.35494	18.71	1	1	9.78017	34.53	2	2	139	15.0852	9.21729
3712.Bo9g133000.1	No gene match-60S acidic ribosomal protein	34.48	1	3	3	9	7.47222	26.44	1	2	6.79488	26.44	1	2	2.61784	26.44	1	1	3.58103	19.54	1	1	3.19384	19.54	1	1	3.86854	19.54	1	1	4.13162	20.69	1	1		0				0			87	9.30163	7.07861
3827.XP_004508023.1	No gene match-Belongs to the GroES chaperonin family	34.38	1	1	1	1		0				0								0								0				0				0			4.63875	34.38	1	1	64	7.19477	5.05908
3712.Bo3g001320.1	No gene match-Macrophage migration inhibitory factor (MIF)	34.38	1	2	2	3		0				0				0															8.16897	34.38	2	2		0			4.89571	21.88	1	1	96	10.5255	8.6167
981085.XP_010101501.1	No gene match-phosphatase 2c	34.31	1	3	3	10	6.13976	23.53	2	2	9.10908	23.53	2	3	5.50872	23.53	2	2		0				0				0			4.35001	15.69	1	1	4.2764	15.69	1	1	4.02351	15.69	1	1	102	11.8198	4.41162
981085.XP_010107823.1	RPS7 Belongs to the eukaryotic ribosomal protein eS7 family	34.29	1	2	2	3		0				0																			10.9081	34.29	2	2	6.44465	31.43	1	1		0			70	7.92657	10.9751
981085.XP_010096745.1	No gene match-Fruit protein	34.22	3	4	12	48	28.4279	22.02	4	6	31.8942	25.99	5	8	15.2267	11.14	3	4		0			3.91291	5.84	1	1	4.12808	5.84	1	1	54.0966	18.04	5	12	33.3559	11.14	3	7	40.557	18.04	5	9	377	40.8732	8.17725
981085.XP_010109652.1	No gene match-Plant non-specific lipid-transfer proteins transfer phospholipids as well as galactolipids across membranes. May play a role in wax or cutin deposition in the cell walls of expanding epidermal cells and certain secretory tissues	34.13	1	2	2	19																									32.7968	34.13	2	7	16.9224	34.13	2	4	39.4957	34.13	2	8	126	12.8834	8.82178
3750.XP_008391051.1	SEOb Sieve element occlusion	34.04	1	1	1	2										0															4.41921	34.04	1	1		0			4.79439	34.04	1	1	47	5.67695	9.01221
102107.XP_008225294.1	No gene match-Belongs to the peptidase C1 family	33.9	1	1	1	1	2.89923	33.9	1	1		0																															59	6.47019	4.34814
3649.evm.model.supercontig_33.88	No gene match-assists the folding of proteins upon ATP hydrolysis	33.88	3	2	2	2	3.61981	14.05	1	1		0				0															5.06398	21.49	1	1									121	13.3757	4.60205
3983.cassava4.1_004831m	No gene match-Dehydrogenase	33.87	1	1	1	3		0								0								0							4.65027	33.87	1	1	4.33709	33.87	1	1	4.25478	33.87	1	1	62	7.0416	5.21143
981085.XP_010095359.1	No gene match-malic enzyme	33.8	1	1	1	5		0												0				0							9.03662	33.8	1	2	3.85562	33.8	1	1	9.83749	33.8	1	2	71	8.47439	6.53662
981085.XP_010089427.1	No gene match-Binds the poly(A) tail of mRNA	33.8	1	1	1	4		0				0				0															9.26701	33.8	1	2					9.44007	33.8	1	2	71	7.83293	4.66553
981085.XP_010099142.1	PAP2 Plastid-lipid-associated protein	33.74	2	2	2	3						0																				0			5.47492	17.79	1	1	8.74415	33.74	2	2	163	17.6432	7.94287
57918.XP_004287511.1	RPL31 60S ribosomal Protein	33.68	1	4	4	12	10.7355	33.68	2	2	14.0348	33.68	2	3	10.6999	33.68	2	2		0				0			3.71476	26.32	1	1	8.90397	18.95	1	2		0			8.5382	18.95	1	2	95	10.8769	9.86182
981085.XP_010107228.1	No gene match-reductase	33.67	2	1	2	5		0																0							9.29697	33.67	2	2	8.49519	33.67	2	2	5.16906	19.39	1	1	98	10.7103	4.84326
71139.XP_010031717.1	No gene match-proline--tRNA ligase	33.61	1	3	3	5	2.46836	11.48	1	1	5.53274	23.77	2	2		0								0							4.35848	12.3	1	1		0			4.2087	12.3	1	1	122	14.0644	8.23584
57918.XP_004294700.1	No gene match-14 kDa zinc-binding	33.33	1	1	1	6	9.53071	33.33	1	2	8.93555	33.33	1	2	9.6007	33.33	1	2																									57	6.54533	6.50732
225117.XP_009355830.1	ndhM NAD(P)H-quinone oxidoreductase subunit M	33.33	1	1	1	2		0				0				0								0								0			4.94441	33.33	1	1	4.24911	33.33	1	1	315	35.3676	8.79248
981085.XP_010101299.1	No gene match-L-ascorbate oxidase homolog	33.33	1	1	1	1										0																			3.31632	33.33	1	1					39	4.13018	7.25439
3988.XP_002511064.1	No gene match-Staphylococcal nuclease domain-containing protein	33.33	2	1	1	2														0											5.00099	33.33	1	1		0			4.96139	33.33	1	1	75	7.99311	5.021
981085.XP_010098976.1	No gene match-Serine-threonine kinase receptor-associated	33.27	1	4	16	87	96.8122	25.66	5	22	28.9806	14.34	3	7	17.6342	14.51	4	5	34.7369	9.56	3	9	37.2469	10.27	4	9	45.5656	13.27	4	11	49.3067	13.98	4	12	10.3074	2.12	1	3	39.2375	12.04	4	9	565	62.7996	7.12256
3750.XP_008389804.1	No gene match-Belongs to the glyceraldehyde-3-phosphate dehydrogenase family	33.06	1	8	8	27	2.98472	4.57	1	1	10.3338	18.28	3	3	6.64479	14.52	2	2						0							62.4187	25.81	5	13	8.32527	11.83	2	2	26.1344	16.13	3	6	372	40.1337	7.2251
4432.XP_010259928.1	No gene match-Isocitrate dehydrogenase NAD regulatory subunit	33.02	2	2	2	6		0				0				0				0				0				0			3.53988	14.15	1	1	8.04263	33.02	2	2	11.6821	33.02	2	3	106	11.46	6.80029
3649.evm.model.supercontig_2.354	No gene match-sorting nexin	33.01	1	1	1	1	4.76645	33.01	1	1		0																0				0				0							103	11.406	7.97217
3711.Bra014744.1-P	No gene match-triosephosphate isomerase	32.81	1	1	1	6																									14.9289	32.81	1	3					15.4915	32.81	1	3	64	7.20767	5.8335
13333.ERN06156	No gene match-Ferredoxin-NADP reductase	32.76	1	2	2	6		0				0							4.16362	25.86	1	1	4.32332	25.86	1	1	3.74776	25.86	1	1	3.65417	22.41	1	1	3.27311	22.41	1	1	3.3125	22.41	1	1	58	6.85666	9.05615
4096.XP_009780200.1	No gene match-Universal stress protein family	32.73	1	1	1	1		0								0																0				0			3.89251	32.73	1	1	55	6.04717	5.87158
225117.XP_009344042.1	No gene match-Belongs to the heat shock protein 70 family	32.63	1	2	3	3	7.6161	23.16	2	2		0				0																0				0			3.92226	9.47	1	1	190	21.4381	7.54736
981085.XP_010095088.1	ASA1 Anthranilate synthase	32.58	1	1	1	3		0											4.1914	32.58	1	1					9.9977	32.58	1	2		0				0				0			221	23.3276	4.44971
225117.XP_009376334.1	No gene match-	32.39	3	2	20	55	32.6308	19.2	8	10	25.9629	16.37	6	7	27.3177	14.61	6	7		0				0				0			72.9314	22.61	10	16	26.988	12.84	5	6	41.752	12.84	6	9	849	95.0913	5.2749
3750.XP_008368932.1	No gene match-Ribosomal protein S13/S18	32.29	1	2	3	5	2.55855	12.5	1	1		0			2.55381	16.67	1	1		0											6.64269	12.5	1	2	3.94135	12.5	1	1		0			96	11.1986	8.48486
981085.XP_010089676.1	No gene match-Peroxiredoxin Q	32.2	1	1	1	1		0				0				0				0				0				0				0			4.57145	32.2	1	1		0			59	6.58843	9.34912
15368.BRADI1G10480.1	GAD3 Belongs to the group II decarboxylase family	32.18	1	1	1	1																										0			4.14934	32.18	1	1		0			87	9.95996	4.75439
3847.GLYMA02G47860.1	ACAT2 Belongs to the thiolase family	32.18	1	1	1	1																									4.21121	32.18	1	1									87	8.961	9.05615
3750.XP_008354845.1	TK Transketolase	32.17	1	2	4	10	15.0821	30	3	4	11.5893	30	3	3	7.93668	20	2	2										0			4.89774	10.87	1	1		0				0			230	25.2593	10.1987
3694.POPTR_0008s03800.1	No gene match-adenosine kinase	32.14	1	1	1	3	4.18562	32.14	1	1	4.07013	32.14	1	1	3.89318	32.14	1	1		0				0				0															56	6.20607	5.18604
13333.ERN02868	No gene match-Encoded by	32.14	1	1	1	2																									4.72207	32.14	1	1		0			4.75816	32.14	1	1	84	9.6009	5.12256
225117.XP_009338743.1	No gene match-acid phosphatase	31.88	1	5	5	10	3.48012	10.14	1	1	3.44048	10.14	1	1	3.7683	10.14	1	1	6.05221	16.67	2	2		0			2.84734	9.42	1	1	8.08755	23.19	2	2	3.46308	8.7	1	1	3.38282	8.7	1	1	138	15.3787	6.771
3750.XP_008376436.1	No gene match-Belongs to the glycosyl hydrolase 32 family	31.87	1	1	1	4																									9.91659	31.87	1	2	5.40318	31.87	1	1	6.565	31.87	1	1	91	10.3149	4.34814
981085.XP_010096010.1	No gene match-ATP-dependent Clp protease proteolytic subunit	31.82	1	1	1	1		0				0																				0				0			5.01286	31.82	1	1	88	9.71977	4.79248
4098.XP_009586926.1	No gene match-NDK	31.71	1	1	2	5	3.21903	14.63	1	1	3.00148	14.63	1	1	3.09631	14.63	1	1	3.97735	17.07	1	1		0			3.60657	17.07	1	1						0							82	9.52898	8.49951
981085.XP_010106064.1	rps9 Belongs to the universal ribosomal protein uS9 family	31.63	1	2	2	2	4.51545	31.63	1	1		0				0												0				0				0			4.40879	19.39	1	1	98	10.965	10.1841
3649.evm.model.supercontig_1105.3	IPI Isopentenyl-diphosphate delta-isomerase	31.63	1	2	2	2	2.64037	12.24	1	1		0				0				0				0			4.42185	19.39	1	1		0				0				0			98	11.4211	6.30322
981085.XP_010087773.1	SEOb Sieve element occlusion	31.5	1	4	5	15	2.45772	7.5	1	1	2.43768	7.5	1	1		0				0								0			20.2225	19.5	3	6	15.3725	18	3	4	10.3091	19.5	3	3	200	22.9166	7.95752
161934.XP_010695943.1	No gene match-40S ribosomal protein	31.48	1	1	1	2														0											3.96643	31.48	1	1					4.46402	31.48	1	1	54	6.07223	8.52881
102107.XP_008226152.1	CPN60A Belongs to the chaperonin (HSP60) family	31.48	1	1	1	3																									4.30429	31.48	1	1	4.34823	31.48	1	1	4.69468	31.48	1	1	54	5.77494	5.18604
981085.XP_010102291.1	No gene match-chitin binding	31.33	1	1	1	1		0				0				0															5.09477	31.33	1	1									83	9.04329	4.56396
981085.XP_010099385.1	No gene match-Belongs to the 14-3-3 family	31.25	1	1	1	2																									4.40268	31.25	1	1		0			4.31395	31.25	1	1	112	12.8066	5.85889
981085.XP_010090123.1	RPS3 Belongs to the universal ribosomal protein uS3 family	31.03	1	1	1	5		0				0				0			6.95056	31.03	1	2	3.01121	31.03	1	1	7.27846	31.03	1	2		0								0			58	6.34136	4.77979
3694.POPTR_0002s13660.1	No gene match-Carrier of the growing fatty acid chain in fatty acid biosynthesis	31.03	1	1	1	2																									3.83766	31.03	1	1					3.35152	31.03	1	1	58	6.52718	4.29736
28532.XP_010532471.1	No gene match-Aspartate aminotransferase	30.95	1	1	1	1		0				0				0				0				0				0			3.21883	30.95	1	1						0			42	4.75262	9.01221
3880.AES62702	No gene match-2-Cys peroxiredoxin	30.91	1	3	3	7	2.95506	13.64	1	1	2.83848	13.64	1	1	2.52414	13.64	1	1									5.59066	26.36	1	1	7.38656	15.45	1	2		0			4.2523	15.45	1	1	110	12.3535	5.75732
2711.XP_006471323.1	No gene match-Belongs to the cystatin family. Phytocystatin subfamily	30.91	1	1	1	3																									4.5163	30.91	1	1	4.96721	30.91	1	1	5.65902	30.91	1	1	55	5.96501	6.34131
981085.XP_010094705.1	No gene match-Belongs to the phosphoglycerate kinase family	30.88	1	7	8	18		0			8.75247	13.53	2	2	2.80045	3.53	1	1		0								0			29.7158	26.47	6	7	15.5711	16.18	4	4	16.2273	16.76	4	4	340	37.5408	8.01611
218851.Aquca_005_00158.1	No gene match-V-type proton ATPase catalytic subunit	30.77	1	1	1	1		0				0				0				0				0			3.16592	30.77	1	1		0				0				0			52	6.0474	9.77393
3827.XP_004511040.1	No gene match-Belongs to the peptidase A1 family	30.69	1	2	5	10	5.14679	20.63	1	1	4.80313	20.63	1	1	5.03195	20.63	1	1		0				0							10.1592	15.87	2	3	6.55528	16.93	2	2	6.81316	13.76	2	2	189	20.2604	9.5542
71139.XP_010049377.1	No gene match-Belongs to the GroES chaperonin family	30.68	1	1	1	1		0				0				0				0											3.88234	30.68	1	1						0			88	9.66138	9.33447
981085.XP_010094830.1	ATPD ATP synthase delta chain	30.66	1	7	7	19	9.98264	17.42	3	3	5.53633	10.1	2	2	5.12766	10.1	2	2						0				0			22.1976	19.16	3	5	17.2683	20.21	3	4	13.5102	20.21	3	3	287	31.8736	9.30518
3641.EOY25097	No gene match-Belongs to the heat shock protein 70 family	30.62	1	2	4	6	2.73492	5.26	1	1	2.97058	5.26	1	1	2.78916	5.26	1	1					4.10313	11.96	1	1					7.8533	14.35	2	2		0				0			209	23.4568	4.85596
981085.XP_010104039.1	No gene match-Purple acid phosphatase	30.56	1	1	1	2	2.63321	30.56	1	1	2.46124	30.56	1	1		0																0				0				0			36	4.19701	5.0083
981085.XP_010091979.1	No gene match-DNA-damage-repair toleration protein	30.52	2	7	7	19	24.0541	19.07	3	5	18.6654	19.07	3	4	18.8739	16.62	3	4													9.28274	10.35	2	2	5.52354	5.72	1	1	14.3216	16.08	3	3	367	39.3375	8.5874
161934.XP_010677936.1	No gene match-Belongs to the glyceraldehyde-3-phosphate dehydrogenase family	30.51	1	1	3	10	7.57337	13.56	1	2	3.56107	13.56	1	1	6.62822	13.56	1	2													14.1587	30.51	2	3	4.0674	12.71	1	1	3.94747	12.71	1	1	118	13.385	9.15869
981085.XP_010094935.1	No gene match-Transmembrane protein 56-like	30.51	1	2	2	3																									9.1242	30.51	2	2		0			4.2215	16.95	1	1	118	13.2037	5.89697
3847.GLYMA19G39950.1	No gene match-epoxide hydrolase	30.49	1	1	1	3	4.34334	30.49	1	1	4.32943	30.49	1	1	4.85722	30.49	1	1		0				0								0											82	9.42484	5.78271
29760.VIT_09s0070g00050.t01	RPS12 Belongs to the eukaryotic ribosomal protein eS12 family	30.47	1	1	3	8	2.52546	10.94	1	2	2.36699	10.94	1	1	2.67282	10.94	1	2													4.14191	13.28	1	1	4.669	14.84	1	1	4.22724	13.28	1	1	128	13.5839	5.69385
4096.XP_009789880.1	GSA1 Belongs to the class-III pyridoxal-phosphate-dependent aminotransferase family	30.46	1	5	5	17		0			3.773	7.55	1	1		0				0				0				0			36.1279	23.99	4	8	18.113	18.06	3	4	16.366	23.99	4	4	371	39.7572	6.78564
3694.POPTR_0011s16550.1	No gene match-Belongs to the oxygen-dependent FAD-linked oxidoreductase family	30.4	2	7	8	22		0			3.61757	2.56	1	1		0				0				0				0			39.918	19.05	5	8	23.3712	15.02	4	5	40.9065	20.51	4	8	546	62.4809	8.86572
3694.POPTR_0168s00200.1	No gene match-protein heterodimerization activity	30.3	1	4	4	6		0				0			2.37602	10.3	1	1		0				0				0			6.15437	13.94	2	2	4.26205	9.09	1	1	7.31227	16.36	2	2	165	18.369	10.6968
71139.XP_010049597.1	No gene match-Belongs to the peptidase M16 family	30.3	2	1	1	6	8.62685	30.3	1	2	9.75637	30.3	1	2	9.27902	30.3	1	2														0											66	7.50977	6.49365
3760.EMJ03142	No gene match-Aldehyde dehydrogenase family	30.3	1	2	2	4													4.0744	24.24	1	1	4.51825	24.24	1	1	4.22577	24.24	1	1	4.27326	24.24	1	1									66	7.31675	5.18604
981085.XP_010095414.1	rfc5 replication factor C	30.23	1	5	5	14	12.5167	26.05	4	4	12.6113	26.05	4	4	11.1865	25.12	3	3													4.828	9.3	1	1	5.39258	9.3	1	1	5.14656	9.3	1	1	430	46.2275	4.22119
3847.GLYMA10G39460.1	psaD Photosystem I reaction center subunit II	30.2	2	5	5	14		0				0				0			7.3076	5.71	1	2		0			3.64019	5.71	1	1	17.6203	24.08	3	4	4.31704	6.12	1	1	27.6906	18.37	3	6	245	26.6317	9.71533
3649.evm.model.supercontig_15.7	No gene match-ribosomal protein s6	30.19	1	1	1	2		0				0																0			10.0773	30.19	1	2		0							106	11.9623	9.17334
71139.XP_010054791.1	No gene match-5-methyltetrahydropteroyltriglutamate-- homocysteine	30.19	2	2	3	9		0				0				0				0			3.30131	7.55	1	1	3.0642	7.55	1	1	14.855	24.53	2	3	5.60106	14.47	1	1	15.8056	24.53	2	3	159	17.2011	5.12256
42345.XP_008786516.1	No gene match-Belongs to the eIF-2B alpha beta delta subunits family	30.16	1	1	1	1		0				0																				0							4.03883	30.16	1	1	63	6.62164	8.83643
102107.XP_008234822.1	No gene match-NADH dehydrogenase ubiquinone 1 alpha subcomplex subunit 5	30.16	1	2	2	3		0				0				0															8.63822	30.16	2	2		0			5.33978	18.25	1	1	126	14.4067	5.0083
981085.XP_010089473.1	No gene match-Carboxymethylenebutenolidase homolog	30.14	1	1	1	1	3.76105	30.14	1	1		0				0																0				0							73	8.14495	8.55811
2711.XP_006476015.1	No gene match-malic enzyme	30	1	1	1	1	3.55122	30	1	1		0				0																											50	5.82987	7.34229
38727.Pavir.Ea00503.1.p	No gene match-triosephosphate isomerase	29.89	1	1	2	5																									10.5488	29.89	2	3	3.62277	16.09	1	1	3.82354	16.09	1	1	87	9.47503	8.83643
225117.XP_009366178.1	No gene match-Leucine aminopeptidase	29.82	1	1	1	1																										0				0			4.16015	29.82	1	1	57	6.21423	5.77002
4572.TRIUR3_00082-P1	atpA ATP synthase subunit alpha	29.8	5	9	11	39	3.00766	2.75	1	1		0				0				0			4.02985	3.53	1	1		0			71.3466	23.73	7	15	62.8799	22.94	7	13	43.3573	17.84	5	9	510	55.6642	5.09717
3641.EOY10190	No gene match-	29.79	1	1	1	2						0				0															3.67076	29.79	1	1	3.55215	29.79	1	1		0			47	5.17463	5.10986
29730.Gorai.002G209300.1	No gene match-plastid-lipid-associated protein 4	29.73	1	1	1	2		0			2.63572	29.73	1	1	2.50514	29.73	1	1														0											37	4.051	5.78271
3760.EMJ15844	No gene match-glycerophosphoryl diester phosphodiesterase	29.63	2	1	1	1		0				0																							3.42355	29.63	1	1		0			54	6.19118	9.20264
981085.XP_010094705.1	No gene match-Belongs to the phosphoglycerate kinase family	29.46	1	2	2	4																									4.14384	16.07	1	1		0			11.5719	29.46	2	3	112	12.3769	9.5249
981085.XP_010105002.1	No gene match-V-type proton ATPase subunit	29.41	1	2	2	5	2.47467	14.12	1	1	2.80074	14.12	1	1	2.39042	14.12	1	1						0				0			3.14553	15.29	1	1	3.97811	15.29	1	1		0			85	9.77306	8.77783
981085.XP_010111764.1	TLP40 Peptidyl-prolyl cis-trans isomerase	29.41	1	1	1	1	3.79297	29.41	1	1		0				0																											85	9.38079	4.22119
3656.XP_008442791.1	No gene match-Redoxin	29.41	1	5	5	9		0			2.31494	3.92	1	1	2.35627	4.31	1	1										0			11.3144	21.18	3	3	9.02326	13.33	2	2	8.75842	14.51	2	2	255	26.9753	8.25049
161934.XP_010673539.1	No gene match-Enoyl- acyl-carrier-protein reductase NADH	29.41	1	1	1	1														0											4.03778	29.41	1	1		0				0			68	7.60609	10.1255
29730.Gorai.001G158300.1	No gene match-50S ribosomal protein L5	29.33	1	2	2	3	2.96355	18.67	1	1		0				0															4.58821	20	1	1		0			4.34687	20	1	1	75	8.05545	10.5942
4096.XP_009766506.1	No gene match-GTP-binding protein	29.31	1	1	1	2																													4.18308	29.31	1	1	3.93832	29.31	1	1	58	6.6553	4.88135
4006.Lus10013611	frk1 Belongs to the carbohydrate kinase PfkB family	29.27	1	2	2	2		0				0				0				0											3.53377	9.76	1	1		0			4.28115	19.51	1	1	123	13.8861	5.84619
981085.XP_010098045.1	No gene match-Belongs to the heat shock protein 70 family	29.23	1	1	1	1					5.36046	29.23	1	1						0												0								0			130	14.3764	7.85498
4081.Solyc01g103800.2.1	RPS12 40S ribosomal protein	29.22	1	3	4	9	6.54021	21.43	2	2	6.26077	21.43	2	2	2.99671	9.09	1	1													4.56083	11.04	1	1	9.33116	23.38	2	2	5.18146	11.04	1	1	154	16.3265	6.27783
981085.XP_010107883.1	No gene match-Belongs to the D-isomer specific 2-hydroxyacid dehydrogenase family	29.2	2	5	5	21	3.0611	5.2	1	1	3.09784	5.2	1	1		0				0											32.3846	23.2	3	7	24.3381	18	2	5	32.9657	24	3	7	250	26.9984	5.52881
981085.XP_010103777.1	No gene match-Belongs to the glycosyl hydrolase 31 family	29.17	1	2	2	2		0				0				0				0				0							7.84443	29.17	2	2		0				0			120	13.0349	9.5835
225117.XP_009373211.1	No gene match-Plasminogen activator inhibitor 1 RNA-binding protein-like	29.03	1	1	1	3		0				0				0															5.06486	29.03	1	1	5.62925	29.03	1	1	5.29721	29.03	1	1	62	6.78025	4.24658
3656.XP_008461868.1	No gene match-Catalyzes the attachment of alanine to tRNA(Ala) in a two-step reaction alanine is first activated by ATP to form Ala- AMP and then transferred to the acceptor end of tRNA(Ala). Also edits incorrectly charged tRNA(Ala) via its editing domain	29.03	1	1	1	1										0												0				0				0			4.09204	29.03	1	1	62	7.0356	7.25439
3880.AES86765	RPS4 Belongs to the eukaryotic ribosomal protein eS4 family	28.99	2	3	4	7		0			2.40771	7.73	1	1		0				0				0				0			15.4844	21.26	3	4	4.38309	9.18	1	1	3.42483	5.8	1	1	207	23.6016	10.0229
3988.XP_002513953.1	RPS6 Belongs to the eukaryotic ribosomal protein eS6 family	28.91	2	9	9	23	3.19759	5.86	1	1		0			7.94557	12.89	2	2	7.72823	7.03	2	2	3.95753	6.64	1	1	7.20773	7.03	2	2	24.8945	23.83	4	6	13.8262	19.14	3	3	26.9544	23.83	5	6	256	29.0408	10.8286
3649.evm.TU.contig_46241.1	No gene match-RNA binding	28.74	1	2	2	4	2.87732	14.94	1	1	5.20929	28.74	2	2	2.83217	14.94	1	1						0								0				0				0			87	9.9059	4.41162
981085.XP_010104039.1	No gene match-Purple acid phosphatase	28.7	1	2	3	5		0			2.66553	11.3	1	1		0															7.60834	28.7	2	2	3.484	14.78	1	1	4.19065	14.78	1	1	115	12.9714	7.07861
981085.XP_010090798.1	GSTF2 Belongs to the GST superfamily	28.67	2	2	2	5	4.18333	11.33	1	1	3.9251	11.33	1	1	4.13651	11.33	1	1		0				0				0			4.3967	17.33	1	1		0			4.36721	17.33	1	1	150	16.9528	8.11865
3983.cassava4.1_002590m	FTSH1 ATP-dependent zinc metalloprotease FTSH	28.66	4	4	7	12	6.14334	6.79	2	2		0			3.59545	3.82	1	1	2.74431	4.46	1	1		0				0			26.3163	17.41	4	6		0			8.63058	9.77	2	2	471	50.2742	8.63135
3659.XP_004145438.1	No gene match-The H protein shuttles the methylamine group of glycine from the P protein to the T protein	28.57	1	1	1	3	3.42432	28.57	1	1	3.46929	28.57	1	1	3.80455	28.57	1	1														0				0							42	4.9112	4.58936
3885.XP_007140135.1	No gene match-Belongs to the peroxidase family. Classical plant (class III) peroxidase subfamily	28.57	1	1	1	3	4.03708	28.57	1	1	3.86843	28.57	1	1	4.28173	28.57	1	1		0				0								0				0				0			77	8.07508	4.95752
3694.POPTR_0019s12360.1	Cht4 Endochitinase	28.57	1	1	1	1	4.6936	28.57	1	1						0				0												0											133	15.0472	7.97217
225117.XP_009350848.1	No gene match-Ribosomal protein P0 is the functional equivalent of E.coli protein L10	28.48	1	2	2	4	4.48759	18.35	1	1		0				0			3.6676	10.13	1	1	3.67656	10.13	1	1	4.4509	10.13	1	1		0				0				0			158	17.2899	5.50342
3641.EOX90854	F3H Belongs to the iron ascorbate-dependent oxidoreductase family	28.39	1	2	2	4	5.50709	16.77	1	1	5.43075	16.77	1	1	6.26519	16.77	1	1										0				0				0			5.25285	18.06	1	1	155	17.4991	6.56592
3988.XP_002524159.1	No gene match-Ordered Locus Names sll0103	28.39	3	3	3	3					4.01181	8.05	1	1		0															5.74965	14.41	1	1		0			4.1283	5.93	1	1	236	25.9123	5.66846
3827.XP_004486913.1	frk1 Belongs to the carbohydrate kinase PfkB family	28.38	2	3	3	6	5.25254	17.57	2	2	5.09908	17.57	2	2		0				0				0				0			4.98672	24.32	1	1					4.27734	24.32	1	1	74	8.22138	4.86865
4577.GRMZM2G078022_P03	No gene match-CS domain	28.38	1	1	1	2		0				0				0							3.40643	28.38	1	1	4.05251	28.38	1	1		0				0				0			74	8.22126	5.41455
981085.XP_010091033.1	No gene match-Plant non-specific lipid-transfer proteins transfer phospholipids as well as galactolipids across membranes. May play a role in wax or cutin deposition in the cell walls of expanding epidermal cells and certain secretory tissues	28.33	1	2	3	7														0			3.96052	13.33	1	1		0			7.2905	10.83	1	2	3.65621	10.83	1	1	10.0021	22.5	2	3	120	12.2162	9.05615
4006.Lus10042966	No gene match-assists the folding of proteins upon ATP hydrolysis	28.33	2	1	1	3																									4.33023	28.33	1	1	4.93965	28.33	1	1	4.11399	28.33	1	1	60	6.36319	4.17041
981085.XP_010102189.1	GCN1L1 Translational activator	28.25	1	4	4	16														0				0				0			27.1967	28.25	4	6	17.51	13.67	3	4	26.6147	28.25	4	6	439	48.1014	7.41553
3983.cassava4.1_006109m	PDIL1-1 disulfide-isomerase-like	28.17	1	1	1	2	4.51136	28.17	1	1	4.06258	28.17	1	1		0				0				0				0				0				0				0			71	8.34761	8.71924
102107.XP_008223905.1	HSP70B Stromal 70 kDa heat shock-related protein	28.15	1	1	1	4	9.86925	28.15	1	2	4.71217	28.15	1	1	4.93543	28.15	1	1										0															135	14.0864	4.70361
981085.XP_010102693.1	No gene match-Plant lipid transfer protein / seed storage protein / trypsin-alpha amylase inhibitor domain family	28.06	1	2	2	7	10.1347	28.06	2	2	15.6031	28.06	2	3	9.53295	28.06	2	2														0				0				0			139	15.4337	8.80713
3656.XP_008461384.1	No gene match-Catalyzes the formation of S-adenosylmethionine from methionine and ATP	27.99	4	4	7	14	6.62603	8.61	2	2	3.52735	3.35	1	1	3.79266	3.35	1	1		0				0			3.9171	3.83	1	1	15.4793	11.48	3	4	5.04857	4.31	1	1	18.6507	16.51	4	4	418	46.1187	6.30322
28532.XP_010522759.1	No gene match-Subunit of the peripheral V1 complex of vacuolar ATPase essential for assembly or catalytic function. V-ATPase is responsible for acidifying a variety of intracellular compartments in eukaryotic cells	27.94	1	1	1	1		0																								0				0			4.09835	27.94	1	1	68	7.93208	7.41553
3694.POPTR_0005s27300.1	CAT1 Occurs in almost all aerobically respiring organisms and serves to protect cells from the toxic effects of hydrogen peroxide	27.93	1	1	2	5		0				0							3.34828	12.61	1	1		0			3.36186	12.61	1	1	9.29984	17.12	1	2		0			4.48192	17.12	1	1	111	12.7136	8.04541
264402.Cagra.0402s0003.1.p	DHAR2 Glutathione	27.88	3	3	3	3		0			2.50593	10.58	1	1		0				0				0				0			3.04214	13.46	1	1					3.08179	10.58	1	1	104	11.7851	7.62061
4098.XP_009591523.1	DHAR1 glutathione s-transferase	27.88	1	2	2	2										0				0				0			2.8901	13.46	1	1	3.58936	14.42	1	1									104	12.0692	7.03467
29730.Gorai.004G008900.1	No gene match-Belongs to the eukaryotic ribosomal protein P1 P2 family	27.85	1	1	1	2														0				0				0			4.4547	27.85	1	1		0			5.45642	27.85	1	1	79	8.55461	9.92041
3827.XP_004498776.1	ASP1 Aspartate aminotransferase	27.78	1	1	1	2		0								0				0				0							3.52869	27.78	1	1		0			3.42457	27.78	1	1	72	7.82206	5.2876
3760.EMJ09536	No gene match-heat shock	27.76	2	9	11	28	18.7631	15.14	5	5	12.1592	9.78	3	3	13.9289	11.51	4	4		0				0				0			27.7327	14.04	5	6	13.1637	5.36	2	3	30.5725	14.04	5	7	634	72.8559	5.09717
981085.XP_010098827.1	No gene match-Thaumatin-like protein	27.75	1	4	4	8	9.90006	21.59	3	3	8.41515	21.59	3	3		0				0				0				0				0			3.62481	6.17	1	1	3.23047	6.17	1	1	227	23.5752	4.14502
981085.XP_010087772.1	SEOb Sieve element occlusion	27.69	1	4	4	20	12.2569	13.85	1	3	4.62308	13.85	1	1	16.1391	15.38	2	4		0				0			3.97867	12.31	1	1	16.0786	23.08	1	3	24.0653	23.08	1	4	21.9676	23.08	1	4	130	14.5427	6.15088
3694.POPTR_1064s00200.1	No gene match-60S ribosomal Protein	27.69	1	1	1	2													4.28297	27.69	1	1	5.03426	27.69	1	1		0				0				0				0			65	7.8069	8.49951
3641.EOY21292	No gene match-calcium-binding protein	27.66	1	3	3	7	3.17581	5.53	1	1	3.39926	5.53	1	1	3.29809	5.53	1	1		0				0				0			4.8998	11.49	1	1	11.5075	22.13	2	2	6.31993	10.64	1	1	235	25.9886	5.05908
981085.XP_010100566.1	No gene match-Polyphenol oxidase	27.59	1	14	14	31	24.1299	13.41	4	5	14.4341	7.93	3	4	9.98268	7.93	3	3	8.54978	7.01	2	2	4.59086	2.59	1	1		0			26.1204	12.5	5	6	30.5776	12.35	4	6	19.7599	12.5	4	4	656	72.9816	7.07861
3847.GLYMA02G16590.1	No gene match-Ribosome-recycling factor	27.54	1	1	1	2										0															6.07032	27.54	1	1	5.16662	27.54	1	1					69	7.77209	7.34229
3694.POPTR_0005s18250.1	No gene match-PI-PLC X domain-containing protein	27.5	1	1	1	3	2.72021	27.5	1	1	2.69648	27.5	1	1	2.58712	27.5	1	1																									40	4.2009	4.89404
3760.EMJ06621	No gene match-low-specificity L-threonine aldolase 1	27.5	1	2	2	2	4.19072	26.88	1	1	5.26957	27.5	1	1		0																0				0				0			160	17.4668	5.52881
981085.XP_010107907.1	No gene match-Binds the poly(A) tail of mRNA	27.44	1	6	6	9	3.93334	7.22	1	1	3.71747	7.22	1	1		0											4.01583	6.14	1	1	12.513	15.88	3	3	5.22456	10.11	1	1	8.53955	15.52	2	2	277	31.6216	7.03467
981085.XP_010095846.1	THF1 Protein THYLAKOID FORMATION1	27.4	1	4	4	6		0				0				0			2.80766	6.05	1	1	3.06732	6.05	1	1	4.31396	8.19	1	1	8.83777	13.17	2	2		0			5.53328	7.83	1	1	281	32.8821	8.42627
29760.VIT_00s1501g00010.t01	No gene match-Transducin WD40 repeat-like superfamily protein	27.4	1	1	1	1														0								0			4.51354	27.4	1	1									73	8.23239	6.55127
3827.XP_004504953.1	No gene match-Minor allergen Alt a	27.37	1	2	2	4		0				0				0															3.47321	15.79	1	1	3.32357	15.79	1	1	6.41008	27.37	2	2	95	9.99103	4.65283
2711.XP_006492781.1	OASC Belongs to the cysteine synthase cystathionine beta- synthase family	27.34	2	2	2	2		0								0												0			8.11686	27.34	2	2		0							128	14.2344	8.14795
981085.XP_010090077.1	No gene match-Belongs to the DEAD box helicase family	27.31	1	2	3	4	3.19197	8.33	1	1		0				0								0				0			10.5152	18.98	2	2		0			4.75304	8.33	1	1	216	25.099	5.99854
28532.XP_010533007.1	No gene match-Catalyzes the isomerization of citrate to isocitrate via cis-aconitate	27.27	1	1	1	2		0								0								0				0			4.29242	27.27	1	1		0			4.5631	27.27	1	1	77	8.66329	4.88135
102107.XP_008242990.1	No gene match-Leucine aminopeptidase	27.18	1	2	2	4		0								0				0				0				0			6.27881	27.18	2	2	3.6442	14.56	1	1	3.48818	12.62	1	1	103	11.2717	7.1665
3641.EOY29619	No gene match-Belongs to the glycosyl hydrolase 18 family	27.17	1	1	4	5	5.53731	10.05	1	1	6.41611	13.59	2	2		0				0				0				0			3.56656	3.53	1	1		0			3.45299	3.53	1	1	368	41.4534	6.06201
3983.cassava4.1_004332m	No gene match-Belongs to the phosphohexose mutase family	27.14	1	1	1	3	3.96079	27.14	1	1	3.73157	27.14	1	1	2.61141	27.14	1	1										0															70	8.03186	4.42432
29730.Gorai.013G213000.1	atp1 ATP synthase subunit alpha	27.08	1	5	7	13	4.64061	5.63	1	1	2.45393	3.49	1	1	4.36368	5.63	1	1		0			4.04922	5.09	1	1	3.59475	5.09	1	1	19.9823	15.82	4	5	6.61795	5.36	1	1	9.76715	9.38	2	2	373	40.22	6.01123
981085.XP_010099974.1	No gene match-glycerophosphoryl diester phosphodiesterase	27.07	1	3	3	3		0			2.3667	9.77	1	1	2.41059	9.02	1	1													4.49311	12.78	1	1									133	14.6093	4.97021
29730.Gorai.004G239900.1	No gene match-histone h2a	27.06	1	1	1	4		0				0				0															10.0711	27.06	1	2		0			10.5247	27.06	1	2	85	9.2562	10.1694
3641.EOY31362	No gene match-DnaJ homolog subfamily B member	27.03	2	4	13	54	30.6932	14.23	4	7	29.7644	18.9	6	8	26.5746	16.46	5	7	5.44803	3.86	1	1	12.3099	8.33	2	3	9.16453	8.33	2	2	55.5777	15.24	5	13	7.51453	5.89	2	2	48.6007	15.24	5	11	492	54.0242	7.92822
102107.XP_008242254.1	No gene match-Aldehyde dehydrogenase family	26.98	3	3	3	7	3.09447	10.32	1	1	2.70152	10.32	1	1	2.85889	10.32	1	1	4.64608	21.43	1	1	5.13584	21.43	1	1	5.02899	21.43	1	1	3.98696	15.87	1	1		0				0			126	14.2965	7.34229
218851.Aquca_009_00205.1	No gene match-protein heterodimerization activity	26.94	1	2	4	25	6.55795	15.54	2	2	10.0746	15.54	2	3		0			3.413	7.77	1	1	6.75135	7.77	1	2		0			40.7702	16.58	1	7	15.248	16.58	1	3	41.4845	16.58	1	7	193	22.2151	10.7407
72664.XP_006415779.1	Ntf2 nuclear transport factor	26.79	1	2	2	4	4.77803	22.02	1	1		0				0								0							5.27812	11.31	1	1					8.92312	11.31	1	2	168	18.9121	5.23682
102107.XP_008222707.1	No gene match-Ribosomal protein P0 is the functional equivalent of E.coli protein L10	26.79	1	1	1	1													2.98877	26.79	1	1										0				0				0			56	6.37337	8.19189
71139.XP_010061415.1	No gene match-fructose-bisphosphate aldolase	26.77	1	2	3	8		0				0				0															18.6781	26.77	3	4	8.34226	16.54	2	2	9.04432	16.54	2	2	254	27.5592	5.64307
3847.GLYMA02G41820.1	GMP1 Mannose-1-phosphate	26.74	1	1	1	1		0				0				0															4.48055	26.74	1	1						0			86	9.47294	5.12256
3760.EMJ19304	No gene match-BAG family molecular chaperone regulator	26.67	1	1	1	1		0																							3.92304	26.67	1	1		0							75	8.192	4.88135
981085.XP_010094060.1	No gene match-protein phosphatase 2C 60	26.62	2	3	3	8	7.06926	25.26	2	2	8.14426	25.26	2	2	8.18433	25.26	2	2		0				0				0			5.78759	15.02	1	1	5.56273	15.02	1	1		0			293	32.0552	8.99756
3827.XP_004489274.1	No gene match-Reversible hydration of carbon dioxide	26.56	1	1	1	3														0								0			8.19917	26.56	1	2		0			3.80214	26.56	1	1	64	7.51082	4.89404
225117.XP_009334098.1	PDF1B Removes the formyl group from the N-terminal Met of newly synthesized proteins	26.55	1	1	1	1	3.53414	26.55	1	1		0																0												0			113	13.4712	8.96826
981085.XP_010097240.1	No gene match-DEAD-box ATP-dependent RNA helicase	26.47	1	1	1	2		0				0				0															3.68921	26.47	1	1	5.39221	26.47	1	1		0			68	7.79106	6.52197
3983.cassava4.1_011104m	No gene match-Reversible hydration of carbon dioxide	26.47	1	1	1	1		0				0				0															5.36327	26.47	1	1									68	7.77503	5.0083
981085.XP_010110648.1	No gene match-Belongs to the cytochrome b5 family	26.47	2	1	1	1														0				0							3.02374	26.47	1	1		0				0			68	7.69499	9.11475
102107.XP_008227590.1	No gene match-Aldehyde dehydrogenase family	26.46	4	8	8	18	3.41162	2.47	1	1	3.41319	2.47	1	1	3.81159	2.47	1	1		0				0				0			28.3722	20.11	6	7	12.4638	11.11	3	3	20.1408	15.34	5	5	567	63.5633	5.2876
4081.Solyc12g010040.1.1	No gene match-leucine aminopeptidase	26.37	1	1	1	2	6.55976	26.37	1	1	7.0688	26.37	1	1		0												0				0				0				0			91	9.91908	4.56396
29730.Gorai.008G029900.1	RPS25 40s ribosomal protein	26.27	2	2	2	3	3.26137	16.1	1	1		0				0				0				0				0			8.44236	11.86	1	2		0				0			118	14.0974	8.82178
3880.AES82539	No gene match-Belongs to the 'GDSL' lipolytic enzyme family	26.25	1	1	1	1		0								0				0				0							4.92095	26.25	1	1		0				0			80	9.25878	9.31982
3750.XP_008359116.1	HIR3 Hypersensitive-induced response protein	26.24	2	1	2	2	4.1785	17.73	1	1						0				0								0			4.16846	11.35	1	1		0							141	15.2759	7.06396
4555.Si039576m	No gene match-60S ribosomal protein	26.17	1	1	1	1	4.83781	26.17	1	1		0				0				0				0				0				0				0				0			107	12.4798	10.3599
3983.cassava4.1_018829m	No gene match-At4g28440-like	26.09	1	2	2	2		0			2.38701	24.64	1	1		0															3.94607	26.09	1	1		0							69	7.96802	4.61475
85681.XP_006439973.1	No gene match-kDa ribonucleoprotein	26.09	1	1	1	2																						0			5.57181	26.09	1	1	4.65644	26.09	1	1					69	8.35401	7.78174
981085.XP_010088671.1	No gene match-The pyruvate dehydrogenase complex catalyzes the overall conversion of pyruvate to acetyl-CoA and CO(2)	26.09	1	1	1	1																									3.47223	26.09	1	1									46	5.20758	8.55811
3694.POPTR_0010s21610.1	No gene match-2-oxoglutarate dehydrogenase	26.05	1	1	1	1																									7.30577	26.05	1	1		0				0			119	13.5629	6.87354
981085.XP_010094101.1	Cht4 Endochitinase	26.03	1	1	1	1	6.01496	26.03	1	1																																	146	16.3337	5.50342
981085.XP_010108832.1	No gene match-RNA recognition motif	26.03	1	1	1	2										0															4.83351	26.03	1	1	5.48572	26.03	1	1					73	8.40699	5.08447
981085.XP_010094387.1	No gene match-lipolytic acyl hydrolase (LAH)	26.03	1	1	1	1																										0			4.39468	26.03	1	1					73	8.19549	8.63135
2711.XP_006477262.1	No gene match-Lipid transfer-like protein VAS	26.02	1	1	1	3		0								0				0								0			3.98247	26.02	1	1		0			9.88453	26.02	1	2	123	13.0558	8.85107
3983.cassava4.1_002706m	HSP70B Stromal 70 kDa heat shock-related protein	25.98	1	1	1	1	4.67338	25.98	1	1		0				0												0				0				0				0			127	13.5893	7.94287
57918.XP_004288436.1	SEOa Sieve element occlusion	25.88	1	2	23	99	38.7167	9.47	5	10	14.3073	6.05	4	5	15.9592	6.14	5	6	15.5503	3.6	3	5	10.8932	2.81	3	3	11.8741	4.3	3	3	118.645	20.61	12	32	43.4478	5.88	4	14	77.947	17.19	9	21	1140	125.826	7.21045
3649.evm.model.supercontig_666.2	No gene match-Catalytic subunit of the peripheral V1 complex of vacuolar ATPase (V-ATPase). V-ATPase is responsible for acidifying a variety of intracellular compartments in eukaryotic cells	25.86	1	1	1	1		0				0			3.53085	25.86	1	1														0								0			58	6.5174	6.52197
264402.Cagra.17180s0002.1.p	No gene match-translation elongation factor activity	25.86	1	1	1	1	2.56844	25.86	1	1		0				0																				0							58	7.19155	7.50342
981085.XP_010106249.1	No gene match-Glyoxylate succinic semialdehyde reductase	25.86	1	1	1	2																									3.08942	25.86	1	1					3.15955	25.86	1	1	58	6.54826	8.88037
981085.XP_010095107.1	No gene match-Belongs to the 'GDSL' lipolytic enzyme family	25.85	1	2	2	5		0				0				0															4.62519	10.88	1	1	8.66844	25.85	2	2	8.77414	25.85	2	2	147	16.9587	7.26904
3983.cassava4.1_012935m	No gene match-Belongs to the glycosyl hydrolase 18 family	25.79	1	1	2	3	4.79874	19.47	1	1	4.20003	19.47	1	1						0				0				0			3.65031	17.37	1	1		0							190	20.7119	4.37354
3983.cassava4.1_012935m	No gene match-Belongs to the glycosyl hydrolase 18 family	25.79	1	2	3	4	4.39412	19.47	1	1		0								0				0				0			7.25123	24.74	2	2		0			3.16195	7.37	1	1	190	20.7119	4.37354
981085.XP_010113288.1	No gene match-Catalyzes the isomerization of citrate to isocitrate via cis-aconitate	25.79	1	2	2	3		0				0				0			4.50324	16.98	1	1		0				0			3.03164	8.81	1	1		0			3.13235	8.81	1	1	159	17.5161	7.86963
981085.XP_010108374.1	No gene match-Peptidase inhibitor I9	25.77	1	2	2	2		0			2.38014	12.37	1	1																	4.04514	20.62	1	1		0				0			97	10.8325	8.63135
3641.EOY31472	EIF4G eukaryotic translation initiation factor isoform	25.77	1	1	1	1		0			4.00304	25.77	1	1		0												0								0				0			97	11.2318	5.5542
29730.Gorai.010G088500.1	No gene match-Belongs to the peptidase C1 family	25.76	2	1	1	1									2.65963	25.76	1	1																									66	7.29541	7.03467
3827.XP_004490523.1	No gene match-60S ribosomal Protein	25.74	1	2	2	4		0				0				0															10.0005	25.74	2	3		0			3.94074	14.85	1	1	101	11.833	6.7124
4081.Solyc08g081530.2.1	No gene match-Monodehydroascorbate reductase	25.71	1	1	1	1		0																												0			4.69868	25.71	1	1	70	7.65597	8.71924
29730.Gorai.011G200100.1	ACLB-1 ATP-citrate synthase beta chain protein	25.71	1	1	1	1																													3.54596	25.71	1	1					70	8.13512	6.48096
102107.XP_008239207.1	No gene match-Belongs to the heat shock protein 70 family	25.69	1	1	2	4	3.38049	23.85	1	1	3.6552	23.85	1	1	3.1486	23.85	1	1													3.90041	14.68	1	1		0							109	11.5608	4.70361
29760.VIT_08s0056g00200.t01	No gene match-23-bisphosphoglycerate-independent phosphoglycerate mutase	25.69	1	2	2	4						0												0				0			11.7131	25.69	2	2		0			11.5398	25.69	2	2	109	12.1683	6.06201
102107.XP_008242254.1	No gene match-Aldehyde dehydrogenase family	25.64	1	1	1	4																						0			17.0018	25.64	1	3					7.01942	25.64	1	1	117	13.175	7.72314
71139.XP_010042418.1	No gene match-Monodehydroascorbate reductase	25.61	1	1	1	2		0								0															5.51648	25.61	1	1					5.68346	25.61	1	1	82	9.08414	8.1626
3649.evm.model.supercontig_70.24	No gene match-CBS domain-containing protein	25.49	2	1	1	1		0				0				0																0							3.43876	25.49	1	1	51	5.79601	6.52197
981085.XP_010089414.1	No gene match-fructose-bisphosphate aldolase	25.44	1	1	2	10	7.47108	17.54	1	2	7.66237	17.54	1	2	6.98053	17.54	1	2													6.97725	12.28	1	2	3.41476	12.28	1	1	3.50444	12.28	1	1	114	12.3413	4.91943
3988.XP_002530284.1	No gene match-Protein disulfide isomerase-like	25.4	1	1	1	1																									3.51853	25.4	1	1		0				0			63	6.81055	6.66846
981085.XP_010100113.1	PETE Participates in electron transfer between P700 and the cytochrome b6-f complex in photosystem I	25.36	1	6	10	54	21.5051	10.5	4	6	21.9951	14.58	4	7	25.8346	15.16	5	8		0			7.58809	11.95	2	2	9.81927	11.95	1	2	71.4524	18.95	3	13	42.2522	18.95	3	8	45.4487	18.95	3	8	343	36.1085	8.5874
225117.XP_009346353.1	No gene match-lysM domain-containing GPI-anchored protein	25.29	1	2	2	2		0				0				0				0								0			6.2646	15.56	1	1					4.7564	9.73	1	1	257	27.6829	4.97021
42345.XP_008803082.1	No gene match-Carrier of the growing fatty acid chain in fatty acid biosynthesis	25	1	2	2	4	2.45929	19.05	1	1	2.95414	19.05	1	1		0																0			3.34023	17.86	1	1	3.52858	17.86	1	1	84	9.46589	4.88135
981085.XP_010096398.1	No gene match-Histone deacetylation protein Rxt3	25	1	3	4	16		0								0			3.21787	5.16	1	1		0			3.10578	5.16	1	1	19.6928	25	3	4	19.8668	7.54	1	4	28.2659	25	3	6	252	28.081	9.81787
3983.cassava4.1_011078m	CHL Belongs to the calycin superfamily. Lipocalin family	25	1	1	1	1		0				0				0								0								0			4.27671	25	1	1					116	13.0534	5.19873
3218.PP1S291_62V6.1	HSP90A heat shock protein	25	1	1	1	1		0				0				0				0				0							3.44074	25	1	1		0				0			64	7.20674	5.93506
40148.OGLUM05G29590.2	No gene match-RmlD substrate binding domain	25	2	1	1	1																		0				0											4.06061	25	1	1	68	7.30081	5.8208
3760.EMJ20761	No gene match-isoform X1	24.87	1	1	1	1		0				0				0												0				0				0			4.57057	24.87	1	1	189	21.445	8.646
3656.XP_008451106.1	THFS Formate--tetrahydrofolate	24.81	1	4	4	4	3.56959	8.86	1	1	2.34279	2.78	1	1		0				0				0				0			8.10187	13.92	2	2		0				0			395	41.8206	7.79639
3656.XP_008457647.1	No gene match-Triosephosphate isomerase	24.72	1	1	1	11																		0				0			27.5688	24.72	1	5	16.9318	24.72	1	3	16.0604	24.72	1	3	89	10.1291	7.10791
981085.XP_010103456.1	No gene match-Centromere protein	24.64	1	3	3	12	7.60151	6.28	1	2	11.1635	6.28	1	3	8.06299	6.28	1	2		0				0				0			3.62211	9.66	1	1	5.07001	9.66	1	1	14.5692	24.64	2	3	207	23.154	7.97217
3659.XP_004149644.1	No gene match-Belongs to the mitochondrial carrier (TC 2.A.29) family	24.64	1	2	2	6	3.75581	20.29	1	1		0			3.98391	20.29	1	1		0											11.4057	17.39	1	2		0			11.0315	17.39	1	2	138	14.7776	7.79639
3656.XP_008452997.1	No gene match-Belongs to the glyceraldehyde-3-phosphate dehydrogenase family	24.62	1	1	1	1		0				0																0				0				0			3.63218	24.62	1	1	65	6.98976	10.6089
2711.XP_006482271.1	No gene match-Belongs to the 14-3-3 family	24.59	1	2	3	4		0				0				0			2.81811	6.01	1	1		0				0			9.616	18.58	2	2	4.42716	8.74	1	1		0			183	20.8405	6.0874
981085.XP_010101872.1	No gene match-Belongs to the GST superfamily	24.59	1	1	1	2	4.9586	24.59	1	1	5.81953	24.59	1	1		0				0				0				0				0								0			122	14.0854	5.30029
4006.Lus10031485	No gene match-60S ribosomal protein	24.55	2	2	2	3		0								0															11.2442	24.55	2	3		0				0			110	12.3895	8.96826
3988.XP_002528494.1	No gene match-Belongs to the peroxidase family. Classical plant (class III) peroxidase subfamily	24.55	2	3	3	7		0			3.68448	10.78	1	1		0				0				0				0			9.052	21.56	2	2	9.63075	21.56	2	2	8.86784	21.56	2	2	167	18.4817	8.57275
981085.XP_010106805.1	No gene match-Sorbitol dehydrogenase-like	24.53	1	1	1	3		0				0				0															4.38123	24.53	1	1	5.6024	24.53	1	1	5.92058	24.53	1	1	106	11.2179	5.75732
57918.XP_004288082.1	No gene match-60S ribosomal Protein	24.53	1	1	1	3																									3.79698	24.53	1	1		0			7.74185	24.53	1	2	53	6.33764	9.78857
85681.XP_006431821.1	No gene match-Ferredoxins are iron-sulfur proteins that transfer electrons in a wide variety of metabolic reactions	24.49	3	7	11	37	14.8086	6.8	2	4	18.4315	9.86	3	5	9.76927	6.8	2	2	5.37244	3.4	1	1		0			9.26519	9.52	2	2	47.5239	19.56	6	9	37.454	13.1	4	7	33.1092	13.1	4	7	588	63.7194	7.26904
981085.XP_010105702.1	No gene match-glutamine synthetase	24.47	1	1	1	2		0				0				0								0				0			5.48031	24.47	1	1		0			5.87717	24.47	1	1	94	10.5746	9.77393
4113.PGSC0003DMT400030895	No gene match-Glyco_18	24.47	3	5	5	6		0			5.42043	7.85	2	2	2.66915	4.23	1	1		0				0				0				0			10.0998	16.62	2	2	6.12745	9.97	1	1	331	37.2765	5.85889
981085.XP_010101063.1	No gene match-Belongs to the group II decarboxylase family	24.32	1	3	3	5		0				0			2.58509	8.65	1	1													3.80404	7.57	1	1	8.60781	18.38	2	2	4.03283	10.81	1	1	185	21.0599	7.97217
57918.XP_004307696.1	No gene match-Biotin carboxyl carrier protein of acetyl-CoA	24.32	1	1	1	1														0				0												0			4.44572	24.32	1	1	74	8.40453	7.6499
981085.XP_010089933.1	No gene match-Belongs to the serpin family	24.22	1	2	2	4		0				0				0				0											8.0512	24.22	2	2		0			8.61019	24.22	2	2	161	17.6713	9.56885
4006.Lus10012258	cat1 Occurs in almost all aerobically respiring organisms and serves to protect cells from the toxic effects of hydrogen peroxide	24.03	1	2	3	8		0											3.34828	10.85	1	1		0			3.36186	10.85	1	1	10.402	23.26	2	2	9.54813	14.73	1	2	9.25777	14.73	1	2	129	14.7124	8.27979
29760.VIT_05s0077g00870.t01	No gene match-Belongs to the 'GDSL' lipolytic enzyme family	24	1	1	1	3	3.64759	24	1	1	3.73325	24	1	1	3.98438	24	1	1														0											75	8.26604	7.21045
981085.XP_010111072.1	PSAL Photosystem I reaction center subunit XI	23.93	1	1	1	1														0				0				0			4.66758	23.93	1	1						0			163	17.3192	8.11865
981085.XP_010102129.1	FTSH2 ATP-dependent zinc metalloprotease FTSH 2	23.9	3	1	6	6	5.27501	7.42	2	2		0				0												0			12.7459	11.37	3	3		0			4.14851	5.1	1	1	431	46.2662	8.104
3847.GLYMA10G33680.1	CPN60C Belongs to the chaperonin (HSP60) family	23.81	1	1	1	3																									4.13615	23.81	1	1	3.90018	23.81	1	1	3.33748	23.81	1	1	63	6.98743	5.66846
29760.VIT_04s0008g07070.t01	No gene match-translation initiation factor binding	23.77	1	1	11	42	12.9234	9.03	4	4	12.0928	9.03	4	4	9.12622	9.03	3	3		0			3.62183	3.13	1	1	7.21169	3.13	2	2	51.1727	15.11	5	13	23.2331	7.74	3	6	34.9142	11.24	4	9	2171	234.599	5.78271
2711.XP_006488293.1	No gene match-osmotin-like protein	23.73	1	4	4	10		0				0				0			4.13073	6.78	1	1		0			4.77401	6.78	1	1	9.73137	12.88	2	2	12.7354	16.95	3	3	12.6133	16.95	3	3	295	32.181	9.1001
3694.POPTR_0012s07830.1	RPS3 Belongs to the universal ribosomal protein uS3 family	23.68	3	2	2	7														0				0				0			11.2704	23.68	2	3	7.48706	23.68	2	2	7.12569	23.68	2	2	114	13.2982	9.74463
4577.GRMZM2G047971_P01	No gene match-60S ribosomal protein	23.64	1	1	1	2																									3.00511	23.64	1	1	3.6196	23.64	1	1		0			55	6.47452	9.37842
981085.XP_010096287.1	CAD Cinnamyl alcohol dehydrogenase	23.63	2	3	3	4													2.87762	8.79	1	1	3.55094	8.79	1	1		0			5.27893	15.93	1	1		0			3.88774	7.69	1	1	182	20.3363	6.78564
3988.XP_002511214.1	No gene match-Belongs to the adenylate kinase family	23.58	1	2	2	3	2.56928	10.38	1	1		0				0				0				0							3.62928	13.21	1	1					3.92454	13.21	1	1	106	12.081	5.36377
57918.XP_004296982.1	SHMT Interconversion of serine and glycine	23.47	1	3	3	5	3.94425	9.86	1	1	5.04831	9.86	1	1	3.86352	9.86	1	1		0												0			4.14545	8.84	1	1	3.19963	4.76	1	1	294	32.9194	5.24951
3827.XP_004502489.1	PDIL1-1 disulfide-isomerase-like	23.47	1	1	1	7														0				0				0			19.4704	23.47	1	4		0			13.3708	23.47	1	3	98	11.3067	4.94482
3988.XP_002513581.1	FTSH11 ATP-dependent zinc metalloprotease FTSH 11	23.4	1	6	7	18	15.2038	6.38	1	3	5.31802	6.38	1	1		0				0				0				0			24.9349	16.49	5	6	16.4211	13.48	4	4	17.657	10.64	3	4	564	60.797	5.93506
57918.XP_004307622.1	No gene match-Ribosomal protein P0 is the functional equivalent of E.coli protein L10	23.39	1	2	2	10		0				0				0				0				0				0			21.4082	23.39	2	4	15.6466	23.39	2	3	17.1435	23.39	2	3	124	14.2327	9.75928
981085.XP_010103537.1	CBP3 Belongs to the peptidase S10 family	23.33	1	1	1	1														0				0				0			4.07437	23.33	1	1		0							90	10.0301	7.45947
3659.XP_004162167.1	RPSa Required for the assembly and or stability of the 40S ribosomal subunit. Required for the processing of the 20S rRNA- precursor to mature 18S rRNA in a late step of the maturation of 40S ribosomal subunits	23.29	2	3	3	11		0				0				0				0				0				0			12.6514	17.35	2	3	16.4174	23.29	3	4	16.8074	23.29	3	4	219	24.7359	8.85107
218851.Aquca_066_00021.1	No gene match-Belongs to the peptidase A1 family	23.17	1	2	2	6	2.56783	14.63	1	1	2.57694	14.63	1	1	2.61727	14.63	1	1	4.05711	19.51	1	1	5.05647	19.51	1	1	4.40983	19.51	1	1										0			82	9.57089	7.79639
981085.XP_010098813.1	No gene match-Belongs to the MIP aquaporin (TC 1.A.8) family	23.17	1	2	2	5	5.6635	7.93	1	2	2.95772	7.93	1	1	2.90017	7.93	1	1																	3.79726	15.24	1	1		0			164	17.1253	8.27979
981085.XP_010108764.1	No gene match-oxidoreductase activity	23.15	1	1	1	7		0				0												0							15.7695	23.15	1	3	9.82517	23.15	1	2	10.1376	23.15	1	2	108	11.9325	9.0708
4081.Solyc07g065900.2.1	No gene match-Fructose-bisphosphate aldolase class-I	23.14	2	1	1	1	5.22136	23.14	1	1																						0				0							121	13.0108	9.49561
102107.XP_008242343.1	FVE WD-40 repeat-containing protein	23.08	1	1	1	2	5.23202	23.08	1	1	4.89983	23.08	1	1		0																0				0							91	9.75205	6.771
29760.VIT_17s0000g01540.t01	No gene match-Belongs to the EF-1-beta EF-1-delta family	23.08	1	1	1	3	3.19478	23.08	1	1	3.06549	23.08	1	1	2.63608	23.08	1	1														0				0							65	7.38375	5.14795
981085.XP_010098045.1	No gene match-Belongs to the heat shock protein 70 family	22.99	1	2	2	2													2.98037	14.94	1	1		0				0			4.74104	19.54	1	1		0				0			87	10.0312	4.56396
981085.XP_010089872.1	atpE ATP synthase epsilon chain	22.98	1	2	2	6		0				0				0															9.15558	22.98	2	2	3.93549	9.32	1	1	16.183	22.98	2	3	161	17.8393	5.33838
29730.Gorai.004G262500.1	No gene match-26S proteasome non-ATPase regulatory subunit	22.97	1	1	1	2	3.42147	22.97	1	1	2.59626	22.97	1	1																													74	8.35234	7.50342
3983.cassava4.1_002536m	CLA1 1-deoxy-D-xylulose-5-phosphate synthase	22.61	1	1	1	1																									5.60769	22.61	1	1									115	12.2976	7.54736
3847.GLYMA20G24500.1	No gene match-Ferredoxins are iron-sulfur proteins that transfer electrons in a wide variety of metabolic reactions	22.58	1	1	1	1		0				0				0				0				0								0				0			4.20714	22.58	1	1	155	16.7581	5.5542
29760.VIT_01s0146g00110.t01	No gene match-PPIases accelerate the folding of proteins. It catalyzes the cis-trans isomerization of proline imidic peptide bonds in oligopeptides	22.58	1	1	1	3	3.64893	22.58	1	1	3.53394	22.58	1	1	3.5695	22.58	1	1										0												0			93	10.3364	6.48096
981085.XP_010096012.1	No gene match-Cysteine proteinase inhibitor	22.55	2	1	1	2														0								0			4.27638	22.55	1	1		0			4.48761	22.55	1	1	102	11.7973	9.31982
981085.XP_010101286.1	No gene match-Belongs to the GST superfamily	22.54	1	2	2	2						0				0				0				0				0			3.36918	7.51	1	1		0			5.15856	15.03	1	1	173	19.7189	6.02393
2711.XP_006486456.1	RPL35a 60S ribosomal Protein	22.5	2	1	1	2		0				0				0				0				0				0			9.63804	22.5	1	2		0				0			80	9.10069	9.94971
3641.EOX90705	No gene match-Endochitinase	22.5	1	6	6	10					7.59703	11.56	2	2	5.45199	10.94	1	1						0				0			3.90631	4.38	1	1	10.1806	12.81	3	3	11.1449	12.81	3	3	320	34.4248	7.73779
225117.XP_009353773.1	No gene match-Trafficking protein particle complex subunit	22.47	2	1	5	12		0				0				0				0				0				0			20.3319	22.47	5	5	13.1649	10.13	2	3	19.4708	15.64	3	4	454	48.0368	6.02393
3750.XP_008393274.1	No gene match-Acyl-activating enzyme 17	22.47	1	1	10	30	13.462	8.08	3	4	12.9695	8.08	3	4	6.44795	3.29	2	2		0				0							39.3043	19.45	7	9	23.6542	7.81	3	5	26.9133	11.37	4	6	730	81.2212	5.45264
3880.AES67479	HDS 4-hydroxy-3-methylbut-2-en-1-yl diphosphate synthase	22.39	1	1	1	2																		0				0			4.18746	22.39	1	1	4.66446	22.39	1	1					67	8.06408	5.75732
3649.evm.model.supercontig_68.26	No gene match-Belongs to the heat shock protein 70	22.39	1	1	1	2																									4.4941	22.39	1	1					3.89716	22.39	1	1	67	7.76184	4.88135
3885.XP_007158214.1	No gene match-	22.33	1	3	8	23	8.12393	3.75	1	2	4.37986	3.75	1	1	4.29758	3.75	1	1													38.1234	18.57	7	10	8.64702	6.19	2	2	29.2886	15.76	6	7	533	59.7108	5.14795
28532.XP_010548402.1	No gene match-lipolytic acyl hydrolase (LAH)	22.22	1	1	1	1		0																							3.84501	22.22	1	1		0							72	8.07637	7.51807
981085.XP_010094696.1	No gene match-Belongs to the cystatin family. Phytocystatin subfamily	22.03	1	1	2	3										0				0				0				0			6.99848	22.03	2	2		0			3.3014	10.17	1	1	118	13.1561	9.75928
3760.EMJ25279	No gene match-	22.02	1	2	3	7		0			12.3043	22.02	2	3	5.85534	13.1	1	1		0				0				0			5.27394	11.9	1	1	5.70054	11.9	1	1	5.68649	11.9	1	1	336	37.2939	9.49561
981085.XP_010095158.1	No gene match-RimM N-terminal domain	22.02	1	1	1	1	2.44427	22.02	1	1		0				0																				0							109	12.1677	5.50342
3750.XP_008385865.1	No gene match-Belongs to the peptidase A1 family	21.92	1	1	1	4																									7.37883	21.92	1	2					9.01354	21.92	1	2	73	8.11111	6.22705
981085.XP_010092016.1	No gene match-Belongs to the glycosyltransferase 2 family	21.88	1	4	4	13	5.75253	13.57	2	2	12.2385	13.57	2	4	6.66269	13.57	2	2		0				0							14.7365	21.88	2	3	3.82166	7.44	1	1	4.20395	7.44	1	1	457	51.4851	6.15088
3694.POPTR_0010s26000.1	VHA-A V-type proton ATPase catalytic subunit	21.88	1	1	1	2														0				0				0			3.12688	21.88	1	1		0			3.20097	21.88	1	1	64	7.61163	6.50732
981085.XP_010099538.1	No gene match-Encoded by	21.86	1	4	4	9		0				0				0			3.30896	5.79	1	1	4.65878	5.79	1	1	7.60671	5.79	1	2	4.94014	8.68	1	1		0			18.2282	21.54	3	4	311	35.2446	6.96143
3750.XP_008341598.1	No gene match-	21.83	1	7	7	14		0			2.56834	3.81	1	1		0			15.1022	12.18	4	4	13.4036	9.39	3	3	2.92154	2.79	1	1	8.21469	7.87	2	2	4.01658	3.55	1	1	9.24377	7.87	2	2	394	44.8638	5.13525
981085.XP_010102873.1	No gene match-Converts alpha-aldose to the beta-anomer	21.82	1	2	2	2	4.79675	13.64	1	1	3.5799	8.18	1	1		0				0								0				0				0				0			220	24.1585	8.76318
29730.Gorai.008G199000.1	ATP3 ATP synthase subunit gamma	21.82	1	1	1	2		0				0				0															3.32853	21.82	1	1	3.48621	21.82	1	1		0			55	5.78914	9.89111
981085.XP_010095985.1	No gene match-NADH dehydrogenase ubiquinone 1 alpha subcomplex subunit	21.79	2	2	2	2	3.15701	21.79	1	1																		0				0				0			3.08446	16.67	1	1	78	9.04366	8.20654
981085.XP_010098629.1	No gene match-14-3-3 homologues	21.69	1	3	5	9	2.69139	5.62	1	1	2.87618	5.62	1	1		0			2.81811	4.42	1	1		0				0			11.3548	15.66	3	3	3.89746	6.02	1	1	7.03826	10.04	2	2	249	28.4037	9.48096
57918.XP_004307759.1	No gene match-Probable lipid transfer	21.64	1	2	2	4																						0			14.1806	21.64	2	3	5.58055	13.45	1	1		0			171	19.4653	8.90967
102107.XP_008235895.1	No gene match-Belongs to the peptidase S10 family	21.57	1	1	1	1		0				0				0				0											3.2648	21.57	1	1						0			51	5.98082	4.94482
28532.XP_010521311.1	No gene match-5-methyltetrahydropteroyltriglutamate-- homocysteine	21.57	1	1	1	1																										0			3.31525	21.57	1	1		0			51	5.91903	4.81787
981085.XP_010098171.1	No gene match-Belongs to the 'GDSL' lipolytic enzyme family	21.51	1	1	1	3														0								0			5.38867	21.51	1	1	5.52203	21.51	1	1	5.20819	21.51	1	1	93	10.6927	9.46631
3694.POPTR_0008s12480.1	No gene match-fructose-bisphosphate aldolase	21.43	1	2	2	6														0				0				0			12.2893	21.43	2	3	4.81544	13.57	1	1	8.63783	21.43	2	2	140	16.005	8.96826
981085.XP_010092719.1	No gene match-SOUL heme-binding protein	21.34	1	1	1	1														0				0				0			6.21901	21.34	1	1						0			164	18.6545	8.55811
3880.AES90140	No gene match-PI-PLC X domain-containing protein	21.31	1	1	1	3		0								0								0				0			8.33829	21.31	1	2					4.3875	21.31	1	1	122	14.2364	9.15869
981085.XP_010104414.1	No gene match-Belongs to the peroxidase family. Classical plant (class III) peroxidase subfamily	21.29	2	2	2	2	2.62223	10.32	1	1		0			4.08084	10.97	1	1						0								0											155	16.7882	7.89893
3649.evm.model.supercontig_7.16	CHLI Involved in chlorophyll biosynthesis. Catalyzes the insertion of magnesium ion into protoporphyrin IX to yield Mg- protoporphyrin IX	21.27	1	3	3	4	9.19851	17.47	2	2	5.54691	7.09	1	1		0												0				0				0			3.97637	8.1	1	1	395	43.7361	5.70654
3983.cassava4.1_001860m	PLD1 Hydrolyzes glycerol-phospholipids at the terminal phosphodiesteric bond	21.27	1	10	10	21	14.1001	7.09	2	3	4.03004	3.69	1	1		0			10.0939	4.43	2	3	3.948	2.22	1	1	3.9975	2.22	1	1	27.7365	15.07	6	7	8.16859	5.17	2	2	12.9939	5.17	2	3	677	77.2852	6.06201
225117.XP_009350287.1	No gene match-malic enzyme	21.25	1	1	1	1		0			3.542	21.25	1	1		0																											80	9.42709	8.52881
4096.XP_009793693.1	No gene match-Belongs to the peroxidase family. Classical plant (class III) peroxidase subfamily	21.25	1	1	1	1		0				0				0															4.09545	21.25	1	1									80	8.69146	5.8335
3750.XP_008351407.1	No gene match-Plant intracellular ras-group-related LRR protein	21.19	1	1	7	31	17.3609	4.83	2	5	17.1318	4.83	2	5	13.1214	4.83	2	4		0				0				0			40.4156	14.31	4	8	9.17967	9.48	2	2	28.5758	21	5	7	538	59.3519	8.74854
3750.XP_008365983.1	No gene match-Belongs to the isocitrate and isopropylmalate dehydrogenases family	21.19	2	1	5	11	4.6892	6.79	1	1		0				0			3.04885	2.67	1	1		0				0			11.9537	12.14	3	3	13.1649	9.47	2	3	15.0775	9.47	2	3	486	52.0625	6.30322
218851.Aquca_004_00598.1	No gene match-5-methyltetrahydropteroyltriglutamate-- homocysteine	21.17	1	2	2	4		0				0			3.39896	10.95	1	1		0				0				0			3.39303	10.22	1	1	3.77674	10.22	1	1	4.1539	10.22	1	1	137	15.6602	7.29834
981085.XP_010104039.1	No gene match-Purple acid phosphatase	21.17	1	1	2	4						0												0							3.22099	12.41	1	1	6.73312	21.17	2	2	4.19065	12.41	1	1	137	15.5797	7.45947
981085.XP_010090210.1	No gene match-DNA helicase	21.14	1	2	4	11	9.98118	7.32	1	2	9.11162	7.32	1	2	13.8848	15.18	2	3		0											15.4397	9.49	2	4		0				0			369	40.9432	9.42236
57918.XP_004293297.1	No gene match-lactoylglutathione	21.13	1	1	1	2		0				0				0															3.366	21.13	1	1					3.3275	21.13	1	1	71	7.6982	5.17334
3983.cassava4.1_014582m	aoc Allene oxide cyclase	21.05	1	1	1	2		0				0				0				0											3.71914	21.05	1	1	3.33379	21.05	1	1					57	6.59141	8.17725
981085.XP_010088447.1	No gene match-Fasciclin-like arabinogalactan protein	21.02	1	6	6	8		0				0				0				0				0			2.95451	2.77	1	1	18.5342	15.47	4	4	7.61792	7.16	2	2	4.01601	3.7	1	1	433	45.9825	6.02393
3641.EOY15178	No gene match-assists the folding of proteins upon ATP hydrolysis	20.97	1	2	2	2		0								0												0			7.38536	20.97	2	2		0				0			186	20.7266	6.771
3885.XP_007141539.1	No gene match-Belongs to the EF-1-beta EF-1-delta family	20.83	1	1	1	3		0				0				0			3.55826	20.83	1	1	3.23855	20.83	1	1	3.38107	20.83	1	1		0				0							72	8.18212	6.25244
4565.Traes_3AS_27B1D22DD.1	ACLB-1 ATP-citrate synthase	20.83	2	1	1	3						0								0											3.76319	20.83	1	1	4.13403	20.83	1	1	3.92661	20.83	1	1	72	8.09128	8.83643
3847.GLYMA19G35510.1	No gene match-Belongs to the AAA ATPase family	20.79	1	3	3	6	7.69519	19.8	2	2	7.0087	19.8	2	2	3.45925	11.39	1	1						0				0			4.04081	18.81	1	1		0				0			202	22.853	9.20264
28532.XP_010554555.1	No gene match-Protein disulfide isomerase-like 1-3	20.78	1	1	1	1		0				0				0															4.24449	20.78	1	1		0							77	8.88578	6.56592
4641.GSMUA_Achr11P00870_001	RPL14 60S ribosomal protein	20.78	1	1	1	4																									12.1027	20.78	1	3		0			4.18598	20.78	1	1	77	8.97288	5.87158
4641.GSMUA_Achr11P11340_001	No gene match-ribosomal protein	20.75	1	1	1	1																						0			3.18717	20.75	1	1									53	6.09825	8.90967
4555.Si032803m	No gene match-Carrier of the growing fatty acid chain in fatty acid biosynthesis	20.73	1	2	2	8	3.19607	14.63	1	1	3.10014	14.63	1	1	2.9015	14.63	1	1													7.23355	18.29	1	2	6.9222	18.29	1	2	3.63816	18.29	1	1	82	8.97072	4.83057
57918.XP_004302400.1	No gene match-Histone H2A	20.72	2	2	2	11		0				0				0				0				0				0			28.0634	20.72	2	5	14.4072	20.72	2	3	17.4345	9.16	1	3	251	26.9566	10.3452
981085.XP_010090176.1	No gene match-Aldehyde dehydrogenase family	20.72	1	1	1	1																									5.26098	20.72	1	1		0				0			111	11.8283	9.29053
13333.ERN18075	No gene match-Interconversion of serine and glycine	20.71	1	2	8	32	15.9037	8.67	3	5	11.2187	8.67	3	4	8.97884	6.9	2	3	10.5709	3.01	1	2	10.3238	3.01	1	2	10.042	3.01	1	2	30.9732	15.22	4	6	13.1321	4.78	2	3	24.8671	15.22	4	5	565	62.6524	7.95752
3885.XP_007148317.1	No gene match-Soluble inorganic pyrophosphatase	20.69	1	1	1	3		0				0				0															4.99883	20.69	1	1	5.09386	20.69	1	1	5.09445	20.69	1	1	87	9.79116	4.84326
981085.XP_010098530.1	No gene match-ATP-dependent Clp protease proteolytic subunit	20.63	1	2	2	3		0				0			2.42416	7.94	1	1													5.28353	12.7	1	1	6.33758	12.7	1	1		0			189	21.0568	5.23682
981085.XP_010097616.1	No gene match-Belongs to the RNase T2 family	20.54	1	2	2	4													3.57383	13.39	1	1	3.35872	13.39	1	1	3.63776	13.39	1	1		0				0			3.30987	11.61	1	1	112	12.5913	7.76709
981085.XP_010094160.1	No gene match-copper-transporting ATPase PAA1	20.52	2	6	6	11	6.67996	9.77	2	2	6.266	9.77	2	2	3.91443	5.86	1	1	3.17118	4.89	1	1	3.1388	4.89	1	1	3.26176	4.89	1	1	6.13725	8.14	2	2		0			3.51537	4.23	1	1	307	34.2125	8.00146
981085.XP_010104706.1	No gene match-calcium-binding protein	20.51	1	1	10	32	31.4104	15.87	4	7	6.01022	4.65	2	2	8.29716	4.81	3	3		0				0			4.46066	3.37	1	1	36.3192	8.01	4	10	19.3497	4.49	2	5	16.9536	4.49	2	4	624	69.0372	5.5415
981085.XP_010095107.1	No gene match-Belongs to the 'GDSL' lipolytic enzyme family	20.45	2	1	1	2		0				0				0				0								0			4.99972	20.45	1	1		0			4.3879	20.45	1	1	88	9.31352	6.50732
981085.XP_010094236.1	No gene match-Belongs to the universal ribosomal protein uS5 family	20.37	3	1	1	2		0				0				0															3.31748	20.37	1	1		0			3.07349	20.37	1	1	54	6.31926	6.52197
981085.XP_010094696.1	No gene match-Belongs to the cystatin family. Phytocystatin subfamily	20.34	1	1	2	4		0				0				0				0				0				0			7.26495	20.34	2	2	3.38359	10.17	1	1	3.3014	10.17	1	1	118	13.143	9.49561
3656.XP_008454823.1	RPS4 Belongs to the eukaryotic ribosomal protein eS4 family	20.25	1	1	2	2		0				0				0												0			3.46486	8.23	1	1	4.63567	12.03	1	1		0			158	17.3824	9.83252
981085.XP_010096537.1	No gene match-Acts in the modification of cell walls via demethylesterification of cell wall pectin	20.05	1	4	4	9	4.36556	4.95	1	1	7.81104	4.95	1	2	4.88262	4.95	1	1		0				0				0			8.22336	10.44	2	2		0			14.5928	13.19	2	3	364	39.7714	7.81104
981085.XP_010098171.1	No gene match-Belongs to the 'GDSL' lipolytic enzyme family	20	1	1	1	1		0				0																			3.01186	20	1	1		0				0			70	7.3045	4.55127
3983.cassava4.1_006542m	No gene match-Cell division protein ftsZ	20	2	1	1	2		0				0																			4.30485	20	1	1	4.00868	20	1	1					115	11.7642	6.53662
4006.Lus10041329	CPN60A Belongs to the chaperonin (HSP60) family	20	1	1	1	3		0				0				0				0				0							4.27259	20	1	1	4.58418	20	1	1	4.59574	20	1	1	85	9.07197	9.62744
3983.cassava4.1_014112m	RPS3a Belongs to the eukaryotic ribosomal protein eS1 family	20	1	2	2	4		0											4.21592	15.79	1	1	3.94106	15.79	1	1	3.84878	15.79	1	1	4.03588	13.68	1	1						0			95	11.2687	7.40088
981085.XP_010102158.1	No gene match-Mei2-like	20	1	4	15	55	84.7758	12.94	4	19	28.081	7.84	3	7	16.3577	7.97	4	5	2.74969	1.7	1	1		0			4.46066	2.75	1	1	41.4936	8.1	7	11	10.3074	1.57	1	3	32.5106	6.41	5	8	765	82.9403	8.35303
4006.Lus10019180	RPL35 60S ribosomal Protein	20	1	1	1	6										0															7.53763	20	1	2	3.54496	20	1	1	11.2752	20	1	3	65	7.67847	11.2974
2711.XP_006490307.1	No gene match-Sorbitol dehydrogenase-like	20	1	1	1	1																									3.51793	20	1	1									85	9.07847	6.75635
981085.XP_010103488.1	PETH Ferredoxin-NADP reductase	19.86	2	3	10	21	2.7713	1.96	1	1	5.03789	3.64	2	2	5.28438	3.64	2	2	3.04885	1.82	1	1		0				0			32.4452	16.5	7	9	14.2225	6.85	3	3	12.0535	6.85	3	3	715	76.8333	6.22705
3847.GLYMA07G30290.1	No gene match-Belongs to the heat shock protein 70 family	19.84	3	2	2	3		0				0				0												0			6.02836	9.31	1	1	9.48273	19.84	2	2		0			247	27.2496	7.89893
3885.XP_007142344.1	No gene match-65-kDa microtubule-associated protein	19.84	1	1	1	2						0				0															4.52801	19.84	1	1	4.05188	19.84	1	1		0			126	14.6063	4.52588
4641.GSMUA_Achr6P30280_001	No gene match-Glyco_18	19.83	1	2	2	6		0			3.73455	14.88	1	1	3.1798	14.88	1	1	3.0549	14.05	1	1	3.38115	14.05	1	1	3.26684	14.05	1	1	3.03438	14.88	1	1									121	13.4825	5.51611
3760.EMJ05525	No gene match-pectinesterase pectinesterase inhibitor	19.83	1	1	1	1										0				0								0							4.41435	19.83	1	1					121	13.2918	4.56396
981085.XP_010096509.1	No gene match-Plant invertase/pectin methylesterase inhibitor	19.77	2	1	6	8	10.3757	9.31	3	3	3.52735	2.29	1	1	7.01246	4.74	2	2		0				0				0				0			3.74328	2.45	1	1	4.66177	5.56	1	1	612	66.5424	6.53662
3649.evm.model.supercontig_46.59	No gene match-Purple acid phosphatase	19.77	6	2	5	15		0			5.34605	2.91	1	2	2.5761	2.91	1	1	2.81811	3.2	1	1		0				0			23.8603	13.95	3	5	6.27184	5.52	1	1	21.6676	13.95	3	5	344	38.8763	4.97021
981085.XP_010096538.1	No gene match-Acts in the modification of cell walls via demethylesterification of cell wall pectin	19.77	1	2	3	9	4.09123	7.36	1	1	3.62376	7.36	1	1		0				0				0				0			15.7836	17.05	2	3	3.55234	5.04	1	1	13.901	17.05	2	3	258	28.3103	9.33447
981085.XP_010096093.1	No gene match-65-kDa microtubule-associated protein	19.75	1	2	2	5	3.43414	17.28	1	1	2.65712	17.28	1	1	2.72166	17.28	1	1													3.38259	16.05	1	1		0			3.58532	16.05	1	1	81	9.0487	4.58936
4006.Lus10003421	No gene match-Belongs to the glutathione peroxidase family	19.67	1	1	1	1					2.52234	19.67	1	1		0								0												0				0			61	6.73055	6.58057
3988.XP_002519480.1	No gene match-Catalyzes the formation of S-adenosylmethionine from methionine and ATP	19.49	2	3	9	19	15.7514	8.11	4	5	13.1558	5.21	3	4	9.52822	4.72	3	3		0				0				0			11.0572	3.63	2	3	4.48399	2.06	1	1	13.2699	7.75	3	3	826	91.2851	5.57959
981085.XP_010108484.1	RPS26 Belongs to the eukaryotic ribosomal protein eS26 family	19.48	1	1	1	3										0															3.93467	19.48	1	1	4.47279	19.48	1	1	3.79694	19.48	1	1	77	9.06757	9.5249
981085.XP_010097573.1	No gene match-GTP binding	19.46	2	8	15	89	70.346	12.04	7	18	60.5367	12.04	7	15	45.8538	12.04	7	12	13.5296	6.57	3	4	11.4325	7.42	3	3	15.343	4.99	2	4	83.869	8.39	4	18	32.9011	4.99	2	7	36.4337	6.45	2	8	822	90.5992	8.89502
4432.XP_010258446.1	RPL5A 60S ribosomal Protein	19.44	1	1	1	2		0				0				0			3.12266	19.44	1	1	3.02842	19.44	1	1		0				0				0				0			72	8.37441	7.43018
4641.GSMUA_Achr11P01170_001	No gene match-Catalyzes the isomerization of citrate to isocitrate via cis-aconitate	19.42	2	1	1	2		0				0				0			4.379	19.42	1	1	4.52834	19.42	1	1		0				0				0				0			139	15.0958	6.52197
3641.EOY33899	GSTU2 Belongs to the GST superfamily	19.42	1	1	1	1						0				0				0				0				0				0				0			4.58448	19.42	1	1	139	16.4488	9.5249
4081.Solyc12g095760.1.1	PFP-ALPHA Pyrophosphate--fructose 6-phosphate 1-phosphotransferase subunit alpha	19.4	1	1	1	1	2.66363	19.4	1	1																										0				0			67	7.54403	8.70459
3983.cassava4.1_017904m	No gene match-Universal stress protein	19.39	1	1	1	2		0			3.64043	19.39	1	1	4.2241	19.39	1	1														0				0							98	11.532	9.94971
3750.XP_008366167.1	No gene match-(-)-alpha-pinene synthase-like	19.39	1	1	1	1		0				0				0												0				0				0			3.91488	19.39	1	1	98	11.37	5.50342
3750.XP_008369683.1	No gene match-29 kDa ribonucleoprotein	19.33	1	1	1	2														0				0							4.23068	19.33	1	1					4.85755	19.33	1	1	150	16.402	4.7417
29730.Gorai.007G042300.1	NOP56 Nucleolar protein	19.09	1	1	1	1		0			3.8782	19.09	1	1		0				0				0				0															110	12.0171	4.65283
3983.cassava4.1_019368m	RPS28E 40S ribosomal protein	19.05	1	1	1	2		0				0				0												0			3.29934	19.05	1	1		0			3.40945	19.05	1	1	84	9.88032	10.521
3694.POPTR_0005s05040.1	No gene match-Belongs to the cysteine synthase cystathionine beta- synthase family	19.05	1	1	1	1		0								0							3.12262	19.05	1	1		0				0								0			84	9.36601	9.5835
57918.XP_004300579.1	STS14 STS14 protein-like	19.05	1	1	1	1					3.94667	19.05	1	1		0																				0							147	16.2357	8.25049
981085.XP_010111654.1	SDH2-1 Iron-sulfur protein (IP) subunit of succinate dehydrogenase (SDH) that is involved in complex II of the mitochondrial electron transport chain and is responsible for transferring electrons from succinate to ubiquinone (coenzyme Q)	18.97	1	2	2	3	4.52616	12.93	1	1		0				0				0				0							4.51344	6.03	1	1		0			4.14335	6.03	1	1	232	25.8309	8.38232
3694.POPTR_0002s25720.1	No gene match-NADH dehydrogenase ubiquinone 1 alpha subcomplex subunit 9	18.95	1	1	1	11																						0			19.3399	18.95	1	4	18.9976	18.95	1	4	14.3339	18.95	1	3	95	10.979	8.96826
3750.XP_008378750.1	No gene match-Patellin-3-like	18.92	2	4	4	6	3.42154	3.15	1	1	3.95884	6.98	1	1		0				0				0							4.65688	4.05	1	1	10.2308	8.78	2	2	4.32939	4.05	1	1	444	49.9081	4.65283
4432.XP_010270732.1	No gene match-Sucrose-cleaving enzyme that provides UDP-glucose and fructose for various metabolic pathways	18.89	1	1	1	1		0												0				0				0				0				0			4.3813	18.89	1	1	90	10.6705	9.27588
218851.Aquca_014_00244.1	PDIL1-1 disulfide-isomerase	18.89	2	1	1	2														0				0							4.86912	18.89	1	1					3.69806	18.89	1	1	90	10.5784	5.14795
3988.XP_002531124.1	No gene match-Serine--glyoxylate	18.88	1	2	2	3						0																			13.0088	18.88	2	3		0				0			143	16.0459	5.49072
225117.XP_009339462.1	15 Prohibitin-1	18.85	1	1	1	1		0				0								0											3.11196	18.85	1	1		0				0			122	13.6142	7.41553
13333.ERM99774	No gene match-superfamily. Protein	18.84	2	1	1	2	2.48167	18.84	1	1	2.5355	18.84	1	1																													69	7.82876	5.37646
981085.XP_010103454.1	No gene match-Belongs to the complex I 75 kDa subunit family	18.84	1	1	1	1					3.08144	18.84	1	1		0				0																							138	15.3735	4.80518
225117.XP_009342265.1	No gene match-Belongs to the peroxidase family. Classical plant (class III) peroxidase subfamily	18.8	1	1	1	2		0				0				0				0								0			9.9632	18.8	1	2		0				0			117	12.2893	8.35303
3847.GLYMA12G05280.1	No gene match-Bacterial trigger factor protein (TF)	18.79	1	2	2	17	5.05718	18.79	2	5	5.23688	18.79	2	9	2.48786	12.08	1	3						0								0				0				0			745	82.1886	9.53955
85681.XP_006430176.1	No gene match-Signal recognition particle 54 kDa	18.79	1	2	2	3		0				0				0															3.4977	10.07	1	1	3.24876	8.72	1	1	3.06783	10.07	1	1	149	16.204	8.14795
981085.XP_010092777.1	No gene match-THO complex subunit	18.78	1	1	1	1						0			4.82529	18.78	1	1		0																							181	20.1804	5.73193
3641.EOY23271	No gene match-BAHD acyltransferase	18.75	2	3	3	5	5.05135	12.19	1	1	3.39349	4.38	1	1	3.252	4.38	1	1						0				0			6.01716	12.81	1	1		0			4.92812	12.81	1	1	320	35.0175	7.44482
3711.Bra014562.1-P	No gene match-ketol-acid reductoisomerase	18.75	1	1	1	3		0				0																			3.25937	18.75	1	1	3.34927	18.75	1	1	3.72424	18.75	1	1	64	7.14573	5.87158
71139.XP_010053452.1	No gene match-14 kDa proline-rich protein DC2.15-like	18.75	2	1	1	3	2.45224	18.75	1	1	7.83314	18.75	1	2		0																								0			144	14.7878	8.89502
57918.XP_004293725.1	PSAF Photosystem I reaction center subunit III	18.75	1	3	3	8	2.45526	5	1	1		0				0				0								0			22.5549	13.75	2	5	5.42124	7.5	1	1	3.83673	6.25	1	1	240	26.0179	9.64209
3750.XP_008354100.1	DHAR1 Glutathione S-transferase	18.75	1	1	1	2																		0				0			4.05932	18.75	1	1		0			4.66926	18.75	1	1	80	9.39578	7.1958
981085.XP_010112884.1	HIT1 Vacuolar protein sorting-associated protein 53	18.61	2	3	6	13	8.09535	6.15	2	2	9.64568	6.15	2	2	3.59671	2.68	1	1		0				0				0			16.0121	12.46	4	4	9.94879	6.31	2	2	8.97666	6.15	2	2	634	69.3441	7.09326
3750.XP_008376261.1	No gene match-21 kDa protein-like	18.6	1	2	2	6		0				0				0				0			3.85979	9.77	1	1		0			5.11965	8.84	1	1	9.52728	8.84	1	2	9.88238	8.84	1	2	215	23.5512	9.68604
29760.VIT_19s0014g04760.t01	No gene match-60s ribosomal protein	18.59	1	2	2	4		0				0				0				0				0				0			13.2898	18.59	2	3		0			4.35864	9.55	1	1	199	21.9465	10.2134
57918.XP_004288436.1	SEOa Sieve element occlusion	18.59	1	1	1	1		0				0				0				0				0				0			4.74522	18.59	1	1		0				0			156	17.5293	6.30322
102107.XP_008228940.1	No gene match-assists the folding of proteins upon ATP hydrolysis	18.49	2	1	1	1														0											4.25987	18.49	1	1									119	13.1579	6.66846
71139.XP_010044523.1	No gene match-assists the folding of proteins upon ATP hydrolysis	18.47	1	1	1	1																													4.41297	18.47	1	1		0			157	17.5329	4.91943
981085.XP_010102295.1	No gene match-Calcium-binding EF hand family protein	18.42	1	1	1	2																									4.05071	18.42	1	1	3.75507	18.42	1	1					114	12.7373	4.27197
4432.XP_010256458.1	No gene match-Mitochondrial outer membrane protein porin	18.31	1	1	1	1		0				0				0				0											3.22825	18.31	1	1		0							71	8.10123	8.49951
29730.Gorai.006G112000.1	RPL10a Belongs to the universal ribosomal protein uL1 family	18.27	2	2	2	4																									8.80424	18.27	2	2	4.12198	18.27	1	1	4.27017	18.27	1	1	104	11.836	8.17725
2711.XP_006464189.1	CCT3 assists the folding of proteins upon ATP hydrolysis	18.25	1	3	3	3		0			10.023	18.25	2	2	5.66115	8.77	1	1		0				0								0				0				0			285	31.9886	8.17725
981085.XP_010111015.1	No gene match-Minor allergen Alt a	18.18	1	1	1	3		0				0				0												0			3.58685	18.18	1	1	3.5977	18.18	1	1	3.99744	18.18	1	1	88	9.49366	8.20654
981085.XP_010095993.1	No gene match-Belongs to the peptidase A1 family	18.18	1	1	1	2		0			4.04232	18.18	1	1	3.80051	18.18	1	1										0				0				0				0			121	13.1867	8.35303
42345.XP_008796470.1	No gene match-Belongs to the peptidase C1 family	18.18	1	1	1	3		0				0				0								0				0			4.08979	18.18	1	1	4.12337	18.18	1	1	3.76774	18.18	1	1	88	9.9822	5.74463
981085.XP_010096012.1	No gene match-Cysteine proteinase inhibitor	18.18	1	1	1	2														0				0				0							3.824	18.18	1	1	3.58196	18.18	1	1	88	10.5084	7.34229
3656.XP_008459799.1	No gene match-Plasminogen activator inhibitor 1 RNA-binding protein-like	18.18	1	1	1	1																									4.23627	18.18	1	1		0				0			88	8.86254	5.18604
13333.ERN11396	No gene match-Retroviral aspartyl protease	18.16	2	3	4	11		0												0				0				0			22.1145	18.16	4	5	11.9771	8.13	2	3	12.8002	8.13	2	3	369	42.3034	8.86572
981085.XP_010107961.1	No gene match-Carboxylesterase family	18.13	2	5	5	7	5.22136	5.96	1	1	4.91386	5.96	1	1	4.74702	5.96	1	1	2.84947	3.37	1	1		0				0			3.07201	3.63	1	1		0			8.20433	9.59	2	2	386	42.0233	6.27783
3659.XP_004157075.1	CAT1 Occurs in almost all aerobically respiring organisms and serves to protect cells from the toxic effects of hydrogen peroxide	18.12	1	1	4	5	7.45649	13.04	2	2	3.95617	8.33	1	1		0			2.78467	3.99	1	1		0				0			3.12466	5.07	1	1		0				0			276	32.1027	6.18896
981085.XP_010105335.1	No gene match-DNA-dependent RNA polymerase catalyzes the transcription of DNA into RNA using the four ribonucleoside triphosphates as substrates	18.08	3	8	12	33	9.83344	4.63	3	3	8.6662	3.09	3	3	11.9516	4.63	4	4		0			6.28345	2.76	2	2	9.27757	2.76	2	3	31.3116	10.92	5	7	11.775	5.62	3	3	33.7873	10.92	5	8	907	100.712	6.97607
225117.XP_009347648.1	No gene match-14 kDa zinc-binding	18.07	1	1	1	1														0											3.11037	18.07	1	1						0			83	9.58691	6.49365
3711.Bra002259.1-P	No gene match-Belongs to the mitochondrial carrier (TC 2.A.29) family	18.06	1	1	1	1																										0			3.59612	18.06	1	1					72	7.98802	7.56201
3880.AES90140	No gene match-PI-PLC X domain-containing protein	17.97	1	1	1	1		0								0				0								0				0			5.07444	17.97	1	1		0			128	14.7034	7.94287
4572.TRIUR3_13442-P1	No gene match-Nascent polypeptide-associated complex subunit beta	17.89	1	1	1	2		0				0				0				0				0				0				0				0			8.04155	17.89	1	2	95	10.953	10.1987
3880.AES91029	No gene match-Purple acid phosphatase	17.86	1	1	1	3																									7.36202	17.86	1	2		0			3.74983	17.86	1	1	84	9.61568	9.42236
981085.XP_010099520.1	No gene match-Belongs to the WD repeat SEC13 family	17.76	1	2	2	2	2.92736	6.58	1	1		0																			4.57609	11.18	1	1		0				0			304	32.9002	5.74463
2711.XP_006475558.1	No gene match-malic enzyme	17.71	1	1	1	3																						0			4.89929	17.71	1	1	4.8637	17.71	1	1	4.63266	17.71	1	1	96	10.7715	6.50732
981085.XP_010103561.1	PK Pyruvate kinase	17.65	1	3	3	6		0											3.03231	6.57	1	1	3.74264	6.57	1	1					10.9163	17.65	2	2		0			10.6245	17.65	2	2	289	31.1985	7.60596
3760.EMJ19570	No gene match-Belongs to the chalcone isomerase family	17.65	1	1	1	2										0								0				0				0			4.48481	17.65	1	1	3.8422	17.65	1	1	119	13.592	7.95752
4155.Migut.L01482.1.p	No gene match-Aminotransferase class I and II	17.62	1	2	2	4		0				0				0												0			8.6611	17.62	2	2	4.34186	7.25	1	1	4.27899	10.36	1	1	193	22.0065	9.78857
4096.XP_009783382.1	PRK Phosphoribulokinase	17.6	1	1	1	1		0				0				0				0				0							4.5126	17.6	1	1		0				0			125	14.4672	6.75635
57918.XP_004302186.1	FT flowering locus	17.58	2	1	1	1						0												0							3.29956	17.58	1	1		0				0			91	10.5126	8.88037
71139.XP_010031248.1	No gene match-Clathrin is the major protein of the polyhedral coat of coated pits and vesicles	17.5	1	1	1	3		0				0																			3.0648	17.5	1	1	3.92578	17.5	1	1	3.8259	17.5	1	1	80	9.89501	8.39697
3641.EOY25272	PRK Phosphoribulokinase	17.5	4	4	6	10	11.4449	4.67	1	2	6.69612	4.67	1	1	4.9898	4.67	1	1	3.47529	3	1	1		0				0			15.883	13.83	4	4		0			5.0821	4.5	1	1	600	65.4971	9.33447
3847.GLYMA13G07490.1	aoc Allene oxide cyclase	17.48	1	1	1	1														0												0				0			3.9096	17.48	1	1	143	15.9382	5.8335
981085.XP_010097072.1	No gene match-	17.47	1	1	1	1		0				0				0												0			5.05365	17.47	1	1		0							166	18.3223	6.32861
102107.XP_008236576.1	No gene match-At4g06744-like	17.47	1	6	6	9		0			3.68882	3.45	1	1	3.91802	3.45	1	1		0				0				0			13.8299	11.9	4	4		0			12.6676	12.09	3	3	521	56.9352	8.35303
981085.XP_010111281.1	ASD1 Alpha-L-arabinofuranosidase	17.46	1	1	1	1		0				0				0				0				0							3.00542	17.46	1	1		0				0			63	7.43045	7.29834
4081.Solyc05g053810.2.1	SHMT Interconversion of serine and glycine	17.45	1	1	1	1		0				0								0								0			4.01858	17.45	1	1		0				0			149	16.2546	9.77393
981085.XP_010105023.1	No gene match-	17.45	1	1	1	1						0																			3.11236	17.45	1	1									149	17.1796	5.85889
981085.XP_010107718.1	No gene match-Stem-specific protein	17.43	2	2	2	8		0				0												0							16.8705	12.03	1	3	15.0364	17.43	2	4	6.06083	12.03	1	1	241	25.8447	10.0522
218851.Aquca_076_00061.1	No gene match-Belongs to the aldehyde dehydrogenase family	17.39	1	1	1	3						0																			3.66285	17.39	1	1	3.86901	17.39	1	1	3.45583	17.39	1	1	69	7.46287	8.35303
3750.XP_008355836.1	No gene match-Belongs to the universal ribosomal protein uL14 family	17.38	1	1	3	6		0				0			4.95682	10.28	1	1		0								0			10.3805	9.57	2	3	3.29534	4.26	1	1	4.04644	4.26	1	1	282	32.1397	10.5063
3988.XP_002529600.1	No gene match-Transcription initiation factor IIF subunit	17.38	3	6	6	10	3.1559	4.66	1	1	7.31625	4.66	1	2		0								0							12.0106	12.54	3	3	10.0258	8.96	2	2	7.06632	5.2	2	2	558	62.3187	5.2749
225117.XP_009334526.1	No gene match-3-isopropylmalate dehydratase small	17.35	2	2	2	5	3.39347	13.01	1	1	3.30478	13.01	1	1	3.47231	13.01	1	1		0			4.32323	4.34	1	1	3.09484	4.34	1	1		0				0				0			415	43.0643	5.74463
981085.XP_010091485.1	No gene match-Belongs to the mitochondrial carrier (TC 2.A.29) family	17.31	1	2	2	6	3.53863	13.94	1	1		0				0				0								0			10.6335	9.62	1	2	10.039	9.62	1	2	4.64066	9.62	1	1	208	22.8728	8.06006
3760.EMJ24625	No gene match-	17.31	1	1	1	1	3.74919	17.31	1	1						0								0				0												0			104	11.7209	8.19189
981085.XP_010111092.1	No gene match-Belongs to the cytochrome P450 family	17.27	1	1	1	7		0				0			5.12921	17.27	1	7		0				0				0				0				0				0			330	37.5539	8.74854
3827.XP_004505712.1	HCF136 Photosystem II stability assembly factor HCF136	17.24	1	1	1	1	2.79325	17.24	1	1		0				0												0															87	9.7009	5.08447
3656.XP_008441188.1	No gene match-Belongs to the TRAFAC class dynamin-like GTPase superfamily. Dynamin Fzo YdjA family	17.24	1	1	1	2																													3.77464	17.24	1	1	4.19914	17.24	1	1	87	9.60265	4.41162
102107.XP_008231331.1	No gene match-Thioredoxin-like protein Clot	17.2	1	1	1	2		0																							3.49049	17.2	1	1		0			3.83772	17.2	1	1	93	10.6116	6.771
4641.GSMUA_Achr4P12970_001	CAD Cinnamyl alcohol dehydrogenase	17.16	1	2	8	14	4.1444	2.88	1	1		0				0			3.05293	1.64	1	1		0				0			27.5128	12.64	6	6	5.90538	3.29	1	1	23.8106	10.89	5	5	973	108.415	6.39209
3760.EMJ16825	No gene match-Belongs to the 'GDSL' lipolytic enzyme family	17.14	1	1	1	1	2.88911	17.14	1	1		0				0								0				0															70	7.80762	5.14795
4081.Solyc09g009390.2.1	No gene match-Pyridine nucleotide-disulphide oxidoreductase	17.14	1	1	1	1						0				0				0				0				0			4.52003	17.14	1	1		0				0			105	12.2914	8.5874
3983.cassava4.1_016365m	No gene match-RIBOSOMAL protein	17.14	1	2	2	6														0				0				0			7.94723	17.14	2	2	8.21379	17.14	2	2	7.76925	17.14	2	2	140	16.51	10.5796
3712.Bo9g134810.1	PHOT2 FMN binding blue light photoreceptor kinase protein serine threonine kinase	17.05	1	1	1	1	2.89479	17.05	1	1		0				0				0				0				0								0							88	10.1592	7.85498
3760.EMJ23875	No gene match-Non-functional NADPH-dependent codeinone reductase 2-like	17	1	2	2	7		0				0				0				0				0				0			19.2408	17	2	4	11.3198	10	1	2	4.37908	10	1	1	600	69.7203	8.74854
981085.XP_010101438.1	No gene match-Polyadenylate-binding protein	16.95	1	1	1	1														0											4.92212	16.95	1	1		0				0			177	19.6881	9.70068
3760.EMJ07241	PSAG Photosystem I reaction center subunit V	16.86	1	2	2	7	5.88573	13.95	1	2	3.71302	13.95	1	1	4.01119	13.95	1	1	4.14239	8.14	1	1	3.59759	8.14	1	1	2.94587	8.14	1	1		0				0				0			172	18.6668	9.92041
29760.VIT_05s0077g01070.t01	No gene match-Universal stress protein	16.67	1	1	1	1		0								0				0				0								0				0			4.98978	16.67	1	1	108	12.7855	8.32373
29730.Gorai.006G105400.1	AS1 asparagine synthetase	16.67	1	1	1	1		0				0																			4.52922	16.67	1	1									108	12.2441	6.90283
3659.XP_004138711.1	ASP1 Aspartate aminotransferase	16.67	1	1	1	1																									3.01764	16.67	1	1		0							90	10.3287	7.25439
3988.XP_002537023.1	No gene match-reductase	16.67	2	1	1	1																									4.30548	16.67	1	1		0				0			84	9.76801	7.86963
3641.EOX92347	No gene match-Provides the precursors necessary for DNA synthesis. Catalyzes the biosynthesis of deoxyribonucleotides from the corresponding ribonucleotides	16.59	1	2	3	9		0				0				0															15.9555	16.59	3	4	5.33159	7.4	1	1	16.507	16.59	3	4	446	47.6116	8.1626
981085.XP_010105318.1	No gene match-quinone oxidoreductase	16.53	1	1	1	6		0								0												0			5.34169	16.53	1	1	16.918	16.53	1	3	11.201	16.53	1	2	121	13.0798	8.33838
3641.EOY34342	HDS 4-hydroxy-3-methylbut-2-en-1-yl diphosphate synthase	16.49	1	1	1	1		0				0				0				0				0				0			4.06199	16.49	1	1									97	10.8875	5.37646
4155.Migut.I00728.1.p	No gene match-Catalyzes the oxidation of 3-carboxy-2-hydroxy-4- methylpentanoate (3-isopropylmalate) to 3-carboxy-4-methyl-2- oxopentanoate. The product decarboxylates to 4-methyl-2 oxopentanoate	16.48	1	1	1	4		0				0				0				0				0							4.27829	16.48	1	1	4.16684	16.48	1	1	7.82911	16.48	1	2	91	10.2094	8.71924
3641.EOY29024	No gene match-C2 and GRAM domain-containing protein	16.47	1	1	15	75	80.7392	9.38	5	19	36.6102	9.29	5	9	21.7574	7.27	5	6	2.74969	1.2	1	1		0			4.46066	1.93	1	1	88.0171	9.66	7	22	31.9245	6.44	4	8	37.9052	7.64	5	9	1087	119.881	6.31592
3880.AES64777	No gene match-Ferredoxin-NADP reductase	16.42	1	1	1	1	4.41649	16.42	1	1		0				0								0				0				0				0				0			201	23.3148	7.51807
3827.XP_004513212.1	No gene match-Belongs to the cystatin family. Phytocystatin subfamily	16.33	1	1	1	3																						0			3.54078	16.33	1	1	4.3628	16.33	1	1	4.58912	16.33	1	1	98	11.6211	9.0708
3656.XP_008459799.1	No gene match-Plasminogen activator inhibitor 1 RNA-binding protein-like	16.32	3	3	3	4	4.02191	5.34	1	1	3.7036	5.34	1	1		0				0				0				0			7.25015	10.98	2	2		0				0			337	36.2837	5.97314
3988.XP_002524302.1	RPL3 Belongs to the universal ribosomal protein uL3 family	16.3	1	1	1	4	2.47047	16.3	1	1	2.49094	16.3	1	1	2.3867	16.3	1	1		0								0				0				0			3.19432	16.3	1	1	92	10.5957	9.99365
4432.XP_010241580.1	No gene match-36.4 kDa proline-rich	16.3	1	3	3	13	2.8648	4.35	1	1	3.40493	4.35	1	1	2.914	4.35	1	1													13.1294	11.96	2	3	13.3368	11.96	2	3	17.2828	11.96	2	4	276	28.3809	9.31982
981085.XP_010103674.1	No gene match-Leucine aminopeptidase	16.3	1	1	1	2																									3.08438	16.3	1	1		0			3.41801	16.3	1	1	92	9.81725	11.3853
3760.EMJ17872	No gene match-36.4 kDa proline-rich	16.29	1	3	3	20	17.0901	11.71	2	5	12.6409	4	1	4	15.8492	11.71	2	5		0				0				0			11.158	5.71	1	2	9.56073	5.71	1	2	10.4387	5.71	1	2	350	37.7287	9.61279
4432.XP_010250594.1	TIM8 Belongs to the small Tim family	16.28	1	1	1	2						0				0																			3.66463	16.28	1	1	4.2919	16.28	1	1	86	9.86463	7.15186
3885.XP_007157909.1	No gene match-Ferredoxin-NADP reductase	16.28	1	1	1	4														0								0			9.19337	16.28	1	2		0			9.24527	16.28	1	2	86	10.125	5.24951
3694.POPTR_0001s23820.1	No gene match-EF-hand domain pair	16.27	1	1	1	3		0				0																			5.79594	16.27	1	1	4.90018	16.27	1	1	5.54184	16.27	1	1	166	18.4643	4.67822
2711.XP_006471373.1	No gene match-Belongs to the eukaryotic ribosomal protein P1 P2 family	16.25	2	6	10	22	18.2213	7.46	3	4	8.71869	4.4	3	3	4.36368	2.01	1	1						0				0			35.4021	8.22	4	7	21.5636	3.73	2	4	15.9812	3.73	2	3	1046	111.66	6.16357
981085.XP_010098215.1	No gene match-Costars family	16.25	1	1	1	2										0															3.08917	16.25	1	1					3.26075	16.25	1	1	80	8.76756	6.52197
29730.Gorai.006G123500.1	No gene match-Belongs to the cystatin family. Phytocystatin subfamily	16.22	1	1	1	1														0				0			2.8383	16.22	1	1		0				0				0			74	8.51124	7.50342
981085.XP_010088028.1	No gene match-Plant phosphoribosyltransferase C-terminal	16.21	1	6	6	17		0				0				0				0								0			27.0827	12.04	4	5	30.8297	15.76	5	6	31.43	12.04	5	6	1345	150.39	4.89404
981085.XP_010103891.1	No gene match-Protein RETICULATA-related	16.16	1	1	1	1		0				0				0															4.21637	16.16	1	1		0				0			99	10.6175	10.0815
3656.XP_008457356.1	No gene match-Ran-binding protein 1 homolog	16.16	1	1	1	4																									4.80952	16.16	1	1	9.30884	16.16	1	2	4.38942	16.16	1	1	99	11.4376	4.56396
225117.XP_009355284.1	No gene match-Dehydrogenase reductase SDR family member	16.13	1	1	1	1		0				0				0				0				0				0				0			3.39118	16.13	1	1		0			93	10.6367	9.75928
4006.Lus10003798	No gene match-Fumarylacetoacetase N-terminal	16.13	1	1	1	1						0				0								0							3.53195	16.13	1	1						0			93	10.7853	4.70361
3760.EMJ20047	No gene match-Thylakoid lumenal 19 kDa protein	16.08	1	1	1	3						0								0								0			5.39902	16.08	1	1	5.53243	16.08	1	1	4.75984	16.08	1	1	143	16.2051	5.17334
981085.XP_010099142.1	PAP2 Plastid-lipid-associated protein	16.07	1	1	1	1		0			2.76155	16.07	1	1		0								0				0				0				0				0			112	12.1946	5.05908
102107.XP_008230596.1	No gene match-Serine threonine-protein kinase	16.06	2	4	6	12		0				0				0				0				0			8.45456	4.02	1	2	17.2675	12.25	4	4	7.23761	5.42	2	2	15.9063	11.65	4	4	498	56.3865	5.22412
3694.POPTR_0003s20870.1	No gene match-Belongs to the chaperonin (HSP60) family	16.04	1	1	1	3		0				0				0															4.29135	16.04	1	1	3.82597	16.04	1	1	3.56533	16.04	1	1	106	11.7922	6.50732
28532.XP_010533253.1	No gene match-Belongs to the universal ribosomal protein uL15 family	16	1	2	2	7	4.32681	12	1	1	7.81589	12	1	2	8.04002	12	1	2		0				0				0			3.8449	10	1	1		0			3.65763	10	1	1	150	17.0392	10.272
3983.cassava4.1_014739m	No gene match-Thaumatin family	16	2	1	2	3		0				0								0											3.41584	5.2	1	1	5.98713	10.8	1	1	5.22015	10.8	1	1	250	27.1968	7.31299
3649.evm.model.supercontig_38.67	No gene match-Transaldolase/Fructose-6-phosphate aldolase	15.94	1	1	1	1														0				0				0			3.14988	15.94	1	1		0				0			69	7.62819	9.99365
981085.XP_010093817.1	No gene match-Belongs to the EF-1-beta EF-1-delta family	15.91	1	1	1	2	2.85547	15.91	1	1	2.678	15.91	1	1		0																0				0							88	9.85493	5.23682
981085.XP_010087996.1	No gene match-fiber protein Fb15	15.87	1	1	1	2		0			3.59364	15.87	1	1	4.12687	15.87	1	1														0				0				0			126	14.4916	8.646
102107.XP_008238040.1	AOX1 Belongs to the alternative oxidase family	15.82	3	1	7	12	5.27501	3.86	2	2		0				0												0			30.1538	11.96	5	6	11.9752	2.66	1	2	12.0043	6.04	2	2	828	88.8392	6.91748
4006.Lus10021522	No gene match-protein K27-linked deubiquitination	15.81	1	3	3	3						0																			3.34414	4.86	1	1	7.05584	10.94	2	2		0			329	35.4631	7.32764
29760.VIT_03s0038g01780.t01	No gene match-triosephosphate isomerase	15.79	1	1	1	2		0				0				0								0							3.14236	15.79	1	1		0			3.34284	15.79	1	1	76	8.71655	8.92432
981085.XP_010110635.1	No gene match-Protein NRT1 PTR FAMILY	15.79	2	3	3	14	7.01587	5.56	1	2	8.67882	5.56	1	2	4.25141	5.56	1	1		0				0							21.7526	15.79	3	5	4.52403	4.68	1	1	13.6217	10.23	2	3	342	37.5772	7.53271
981085.XP_010106863.1	RPL3 Belongs to the universal ribosomal protein uL3 family	15.76	1	4	4	5		0				0				0				0				0				0			11.0434	12.89	3	3		0			7.38194	7.16	2	2	349	40.3446	9.84717
981085.XP_010108764.1	No gene match-oxidoreductase activity	15.75	1	1	1	3		0				0				0				0				0				0			4.50054	15.75	1	1	4.44453	15.75	1	1	3.99741	15.75	1	1	146	15.6253	6.55127
72664.XP_006417756.1	APX1 Belongs to the peroxidase family	15.73	1	1	1	1																		0							3.07889	15.73	1	1									89	9.98	4.42432
218851.Aquca_010_00448.1	No gene match-Outer envelope pore protein	15.72	1	2	6	10		0				0				0			3.05293	2.4	1	1	4.27301	2.4	1	1	3.28242	2.4	1	1	19.8153	12.72	4	4	5.90538	4.79	1	1	10.3589	7.04	2	2	668	75.1064	5.8335
3827.XP_004499281.1	HSP90B Endoplasmin homolog	15.66	1	1	1	1																		0				0			3.07688	15.66	1	1		0				0			83	9.9739	5.17334
981085.XP_010092793.1	EBP1 Proliferation-associated protein	15.65	2	1	1	2	4.85981	15.65	1	1	4.04304	15.65	1	1		0				0												0				0				0			115	12.6774	4.52588
981085.XP_010107702.1	No gene match-Belongs to the GPI family	15.62	2	4	4	6		0			4.13751	2.86	1	1	4.09516	2.86	1	1		0				0				0			3.81394	3.05	1	1		0			13.8801	12.76	3	3	525	58.1056	6.80029
981085.XP_010087772.1	SEOb Sieve element occlusion	15.59	1	1	1	3		0				0				0												0			4.73199	15.59	1	1	4.13444	15.59	1	1	4.2284	15.59	1	1	186	20.9143	7.23975
3983.cassava4.1_025634m	No gene match-	15.58	2	1	1	1										0				0								0							4.49336	15.58	1	1		0			154	17.1659	8.89502
981085.XP_010109640.1	No gene match-Belongs to the MIP aquaporin (TC 1.A.8) family	15.58	1	1	1	1																		0				0			3.98422	15.58	1	1		0				0			199	22.5517	9.42236
3847.GLYMA05G29630.1	No gene match-Belongs to the 'GDSL' lipolytic enzyme family	15.56	1	1	1	1		0			2.77428	15.56	1	1		0																				0							90	9.86584	4.95752
2711.XP_006473275.1	No gene match-Belongs to the peptidase C1 family	15.53	1	1	2	4		0			2.99919	8.7	1	1	3.17743	8.7	1	1					3.55053	9.32	1	1	3.40388	9.32	1	1		0				0				0			161	17.3467	5.16064
4098.XP_009617302.1	No gene match-endochitinase	15.53	1	3	3	17	12.8129	8.22	2	4	13.1257	8.22	2	4	9.17043	6.39	1	3						0				0			5.40636	7.31	1	1	14.1323	7.31	1	3	10.052	7.31	1	2	219	24.4099	8.41162
981085.XP_010095423.1	No gene match-SWI SNF complex subunit	15.51	2	6	6	19	16.9655	4.4	1	3	11.1972	4.4	1	2	10.9757	4.4	1	2		0				0				0			33.5227	15.51	5	7	11.0187	4.19	1	2	13.5985	7.55	2	3	477	52.6208	6.66846
57918.XP_004306505.1	No gene match-Thioredoxin-like protein Clot	15.46	1	1	1	2		0				0				0								0								0			3.38331	15.46	1	1	4.07503	15.46	1	1	97	11.0679	9.43701
4641.GSMUA_Achr4P10730_001	No gene match-Belongs to the universal ribosomal protein uL1 family	15.38	1	1	1	1		0				0				0				0				0							3.06411	15.38	1	1		0				0			78	9.07004	9.74463
981085.XP_010098769.1	No gene match-Dihydrolipoyl dehydrogenase	15.38	2	3	3	8	7.31344	9.62	2	2	7.78777	9.62	2	2	6.93556	9.62	2	2		0												0			4.25576	5.77	1	1	4.53769	5.77	1	1	416	44.158	6.25244
981085.XP_010095332.1	No gene match-cytochrome p450	15.38	1	1	1	1	4.57012	15.38	1	1		0				0																0				0							208	23.293	5.2749
29760.VIT_18s0001g02510.t01	PDIL1-1 disulfide-isomerase	15.38	1	1	1	3	5.14318	15.38	1	1	4.94221	15.38	1	1	5.3996	15.38	1	1		0				0				0				0				0				0			130	14.7568	5.17334
29760.VIT_16s0100g00370.t01	No gene match-Belongs to the class-I aminoacyl-tRNA synthetase family	15.38	2	1	1	1						0				0																				0			4.15692	15.38	1	1	143	16.3986	6.25244
981085.XP_010098210.1	BGAL8 beta-galactosidase	15.38	1	1	1	2														0			2.85754	15.38	1	1	2.94376	15.38	1	1						0				0			78	8.6	8.48486
2711.XP_006483850.1	No gene match-Quinone oxidoreductase-like protein	15.32	2	1	1	3														0								0			5.12686	15.32	1	1	4.72516	15.32	1	1	5.03288	15.32	1	1	124	13.6913	9.42236
3983.cassava4.1_016427m	No gene match-Belongs to the eukaryotic ribosomal protein eL15 family	15.31	1	1	1	2		0								0												0			4.10761	15.31	1	1		0			4.24098	15.31	1	1	98	11.4823	11.3999
3750.XP_008342684.1	No gene match-Belongs to the D-isomer specific 2-hydroxyacid dehydrogenase family	15.24	1	1	1	1		0				0				0				0											5.17471	15.24	1	1		0				0			164	18.4466	7.23975
4155.Migut.B00374.1.p	No gene match-Belongs to the peptidase C1 family	15.23	1	1	2	3	2.58688	7.61	1	1		0				0							3.55053	7.61	1	1	3.40388	7.61	1	1		0											197	21.7722	6.37939
4432.XP_010268045.1	No gene match-Belongs to the protein disulfide isomerase family	15.22	1	1	1	3	2.90049	15.22	1	1	2.66064	15.22	1	1	2.64354	15.22	1	1						0												0				0			92	10.7283	8.54346
981085.XP_010103976.1	No gene match-Lysosomal beta	15.18	2	4	4	4	4.74934	4.02	1	1		0				0				0				0				0			2.98877	2.46	1	1		0			9.55479	8.71	2	2	448	50.5265	9.93506
225117.XP_009356996.1	No gene match-60s ribosomal protein	15.15	1	1	1	1														0			3.02096	15.15	1	1						0				0				0			99	11.1827	7.34229
102107.XP_008235028.1	No gene match-Bifunctional protein FolD	15.13	1	1	1	1																									3.76261	15.13	1	1		0							119	13.4479	7.34229
218851.Aquca_016_00235.1	No gene match-leucine aminopeptidase	15.12	3	1	1	2										0			3.03419	15.12	1	1		0			3.00859	15.12	1	1						0				0			86	9.31976	7.26904
3827.XP_004494086.1	No gene match-Triosephosphate isomerase	15.09	1	1	1	2	9.21478	15.09	1	2		0				0				0				0				0				0				0				0			212	24.1064	7.69385
981085.XP_010105317.1	No gene match-quinone oxidoreductase	15.08	1	1	1	1																										0							3.47273	15.08	1	1	126	13.7288	7.94287
981085.XP_010107149.1	No gene match-The pyruvate dehydrogenase complex catalyzes the overall conversion of pyruvate to acetyl-CoA and CO(2)	15.04	1	1	1	1		0			2.9288	15.04	1	1		0				0				0				0				0				0				0			113	12.8046	4.99561
4096.XP_009783559.1	NIR Nitrite/Sulfite reductase ferredoxin-like half domain	15	1	1	1	2	3.48261	15	1	1	3.73364	15	1	1																						0							120	13.0988	8.79248
981085.XP_010100450.1	No gene match-Nucleoredoxin	15	1	1	1	2		0				0				0				0				0				0			4.27064	15	1	1					3.80209	15	1	1	120	13.5832	8.32373
3983.cassava4.1_018621m	No gene match-Core histone H2A/H2B/H3/H4	14.97	2	1	2	48	10.8511	11.56	1	3	29.6223	11.56	1	12	14.4888	11.56	1	5													34.1836	10.2	1	12	22.6184	10.2	1	6	31.7031	10.2	1	10	147	16.3251	9.979
981085.XP_010104366.1	No gene match-Belongs to the iron ascorbate-dependent oxidoreductase family	14.97	1	4	6	18	8.94599	7.07	2	3	6.49624	7.07	2	3	2.9469	2.91	1	1	5.97015	3.12	2	2	3.08091	2.91	1	1	2.93216	3.12	1	1	14.4628	8.73	2	3	8.20899	2.91	1	2	10.537	5.82	1	2	481	52.5502	8.96826
981085.XP_010087863.1	No gene match-Persulfide dioxygenase ETHE1 homolog	14.97	1	1	1	1		0				0			4.9451	14.97	1	1		0				0								0				0				0			147	16.7029	8.89502
981085.XP_010101297.1	No gene match-assists the folding of proteins upon ATP hydrolysis	14.95	1	1	1	2		0				0				0															4.55136	14.95	1	1		0			4.80937	14.95	1	1	194	21.4603	6.53662
102107.XP_008240228.1	No gene match-Mitochondrial ribosomal subunit protein	14.94	1	1	1	1		0											3.56047	14.94	1	1		0				0				0				0				0			241	27.9342	6.90283
981085.XP_010099692.1	No gene match-Belongs to the group II decarboxylase family	14.92	6	3	10	18		0				0				0				0			4.05017	2.65	1	1	2.92218	1.37	1	1	15.77	5.99	4	4	7.62736	2.94	2	2	35.9679	12.46	8	10	1019	113.645	5.68115
71139.XP_010041952.1	No gene match-Belongs to the EF-1-beta EF-1-delta family	14.91	1	1	1	1																		0				0			3.31202	14.91	1	1		0				0			114	13.0598	7.76709
3750.XP_008368978.1	No gene match-Bifunctional protein FolD	14.89	2	1	1	1																										0				0			3.53405	14.89	1	1	94	10.1054	8.22119
981085.XP_010109669.1	No gene match-CLASP N terminal	14.86	1	4	4	4	4.56736	5.02	1	1	6.14876	8.11	2	2		0												0			3.63957	3.28	1	1		0				0			518	57.5866	8.36768
4006.Lus10030615	No gene match-Zinc-binding dehydrogenase	14.84	1	1	1	2		0								0				0				0				0				0			4.2754	14.84	1	1	4.89591	14.84	1	1	155	16.64	6.771
981085.XP_010092466.1	No gene match-Caspase domain	14.79	1	2	2	6	2.7492	5.14	1	1	3.52731	5.14	1	1	3.17283	5.14	1	1		0				0							4.53941	9.65	1	1	4.45002	9.65	1	1	4.95777	9.65	1	1	311	33.9276	5.021
3983.cassava4.1_005282m	No gene match-Phosphoribosylamine--glycine ligase	14.73	2	8	8	13	8.99787	5.3	2	2	5.94132	3.75	1	1		0															27.3044	12.27	6	8	5.24107	3.23	1	1	4.81467	3.23	1	1	774	82.4054	6.02393
3880.AES82908	No gene match-60S ribosomal Protein	14.72	2	2	2	2										0															3.1525	6.09	1	1		0			4.16003	8.63	1	1	197	22.6249	10.2573
3641.EOX98467	No gene match-beta-D-xylosidase	14.69	3	1	9	16		0			2.53582	1.31	1	1		0				0			4.05017	2.94	1	1		0			15.4574	6.64	4	4	4.07839	1.74	1	1	32.0805	12.19	7	9	919	102.263	5.35107
57918.XP_004296922.1	PRXIIF Peroxiredoxin-2F	14.58	1	1	1	3	3.08463	14.58	1	1	3.2243	14.58	1	1	3.03555	14.58	1	1		0								0								0							96	10.4993	9.5835
981085.XP_010089484.1	No gene match-Dihydrolipoyllysine-residue succinyltransferase component of 2-oxoglutarate dehydrogenase complex	14.58	1	1	1	2																									3.41009	14.58	1	1	3.71533	14.58	1	1		0			96	10.1534	9.48096
4432.XP_010245693.1	ACPD Introduction of a cis double bond between carbons of the acyl chain	14.56	2	2	2	4		0				0				0												0			8.75824	14.56	2	2	3.89051	8.74	1	1	3.86295	8.74	1	1	206	23.45	8.41162
13333.ERN02616	atpA ATP synthase subunit alpha	14.55	1	1	2	4	2.4471	6.06	1	1	2.34649	6.06	1	1		0												0			4.13679	8.48	1	1	3.91097	8.48	1	1					165	18.2764	8.6167
29730.Gorai.010G029100.1	No gene match-glycosyl hydrolase family 10 protein	14.5	1	3	3	20	6.82435	7.5	1	2	7.14388	7.5	1	2	10.1526	7.5	1	3										0			16.1911	14.5	2	4	16.8824	14.5	2	4	20.5375	14.5	2	5	200	22.4062	6.63916
981085.XP_010095951.1	No gene match-Annexin-like protein	14.49	2	1	1	2		0			2.30953	14.49	1	1	2.43887	14.49	1	1														0				0				0			69	7.75505	6.07471
29760.VIT_18s0001g12800.t01	DFR Bifunctional dihydroflavonol 4-reductase flavanone	14.46	1	1	1	1						0				0								0				0			3.02794	14.46	1	1		0				0			83	9.40965	5.87158
981085.XP_010087927.1	HSP70B Stromal 70 kDa heat shock-related protein	14.42	1	1	1	2		0				0				0				0											5.05377	14.42	1	1	6.17583	14.42	1	1		0			215	23.4803	9.87646
981085.XP_010100570.1	No gene match-Polyphenol oxidase	14.38	1	6	6	8	6.85419	6.54	2	2	2.45658	1.8	1	1		0				0			9.26127	3.27	2	2	4.56182	3.27	1	1		0				0			8.71384	6.37	2	2	612	68.9956	6.771
71139.XP_010053354.1	No gene match-Rhamnose biosynthetic enzyme	14.37	1	1	1	2		0								0				0								0				0			4.6948	14.37	1	1	4.06549	14.37	1	1	160	18.6929	8.06006
981085.XP_010111086.1	No gene match-Basic leucine zipper and W2 domain-containing protein	14.36	1	2	2	3		0																				0			3.08128	6.15	1	1	3.97077	8.21	1	1	3.07116	8.21	1	1	195	22.503	5.69385
102107.XP_008222987.1	No gene match-Belongs to the peptidase A1 family	14.35	2	3	3	12	2.89146	4.56	1	1	3.09468	4.56	1	1		0				0				0				0			18.8665	9.79	2	4	15.3946	9.79	2	3	13.5322	9.79	2	3	439	46.8702	8.54346
981085.XP_010097502.1	No gene match-Belongs to the alpha-IPM synthase homocitrate synthase family	14.34	1	2	2	3	8.28589	14.34	2	2	4.36348	8.24	1	1		0				0								0				0				0				0			279	31.0897	8.73389
225117.XP_009355935.1	No gene match-Belongs to the BolA IbaG family	14.29	1	1	1	1																										0							3.91909	14.29	1	1	154	17.0979	9.40771
3641.EOY01474	No gene match-Catalyzes the isomerization of citrate to isocitrate via cis-aconitate	14.2	1	1	1	1		0				0				0															4.35717	14.2	1	1		0				0			176	19.3715	7.98682
3694.POPTR_0073s00230.1	No gene match-Belongs to the 'GDSL' lipolytic enzyme family	14.17	1	1	1	1						0				0								0							4.0236	14.17	1	1		0				0			120	13.2146	5.65576
57918.XP_004294371.1	No gene match-polyadenylate-binding protein	14.15	1	1	1	2		0				0				0				0				0				0			6.63745	14.15	1	1	4.06009	14.15	1	1		0			205	22.8976	8.57275
29760.VIT_07s0031g01740.t01	No gene match-ATP synthase 24 kDa subunit	14.1	1	1	1	1		0				0				0								0								0							3.23406	14.1	1	1	78	8.95453	7.95752
981085.XP_010095985.1	No gene match-NADH dehydrogenase ubiquinone 1 alpha subcomplex subunit	14	1	1	1	3														0											3.3477	14	1	1	4.36851	14	1	1	4.49946	14	1	1	150	17.733	5.021
3694.POPTR_0003s09970.1	No gene match-UDP-Glycosyltransferase	13.99	2	1	1	1	3.60638	13.99	1	1		0				0				0												0				0				0			193	20.9678	6.52197
3750.XP_008366675.1	No gene match-Belongs to the MIP aquaporin (TC 1.A.8) family	13.99	1	1	1	1	4.91018	13.99	1	1		0				0												0				0				0							243	26.5078	6.91748
981085.XP_010092859.1	No gene match-Fasciclin-like arabinogalactan protein	13.99	1	4	4	9	3.43392	2.27	1	1		0				0				0				0				0			22.8537	6.43	2	5		0			13.5451	11.72	3	3	529	55.882	8.36768
57918.XP_004298674.1	No gene match-	13.99	1	1	1	1						0								0				0							6.56286	13.99	1	1									193	22.2863	5.32568
981085.XP_010098126.1	No gene match-Nuclear pore complex protein NUP35	13.95	1	1	1	3		0				0				0				0								0			4.29584	13.95	1	1	3.86546	13.95	1	1	3.80442	13.95	1	1	215	24.0515	5.65576
981085.XP_010111667.1	No gene match-kDa ribonucleoprotein	13.94	1	3	3	5	6.04361	11.55	2	2	2.7398	5.98	1	1	3.35566	5.58	1	1		0				0				0				0				0			3.45324	5.58	1	1	251	27.2835	4.36084
4155.Migut.F01679.1.p	No gene match-Histone H2B	13.92	1	1	2	41	8.03643	10.76	1	3	15.9984	10.76	1	6	11.1566	10.76	1	4										0			34.1836	9.49	1	12	22.6184	9.49	1	6	31.7031	9.49	1	10	158	17.6107	10.0522
2711.XP_006473373.1	No gene match-Prolyl oligopeptidase family	13.92	1	2	2	8		0				0				0				0				0				0			12.4449	13.92	2	3	7.92577	13.92	2	2	12.1559	13.92	2	3	273	29.9411	10.3306
3983.cassava4.1_011779m	No gene match-Belongs to the peroxidase family. Classical plant (class III) peroxidase subfamily	13.87	1	1	1	1		0				0												0							4.76151	13.87	1	1						0			137	15.0082	9.0708
225117.XP_009356959.1	No gene match-Belongs to the peptidase S10 family	13.79	1	1	1	3	2.84553	13.79	1	1	2.85355	13.79	1	1	2.68366	13.79	1	1						0				0				0				0				0			87	9.37506	6.7124
4081.Solyc02g064970.2.1	No gene match-Belongs to the peroxidase family. Classical plant (class III) peroxidase subfamily	13.76	1	1	1	1														0				0				0			3.57904	13.76	1	1		0				0			109	12.5927	9.02686
102107.XP_008231281.1	ATP5 ATP synthase subunit O	13.68	1	1	1	2		0				0				0								0								0			3.29835	13.68	1	1	3.51534	13.68	1	1	95	10.0883	5.31299
981085.XP_010103777.1	No gene match-Belongs to the glycosyl hydrolase 31 family	13.68	1	5	5	13		0				0				0				0			3.54753	2.83	1	1		0			21.3295	8.49	3	5	18.2361	8.96	3	4	13.7774	6.6	2	3	636	70.4268	6.18896
102107.XP_008220472.1	No gene match-The glycine cleavage system catalyzes the degradation of glycine	13.66	1	3	4	11	2.712	2.73	1	1		0			2.74665	2.73	1	1	3.1298	2.94	1	1		0			2.96695	2.94	1	1	15.1541	7.98	2	3	10.2293	4.2	1	2	10.4831	4.2	1	2	476	52.3946	9.01221
981085.XP_010099974.1	No gene match-glycerophosphoryl diester phosphodiesterase	13.64	1	1	1	2	3.70173	13.64	1	1	3.99837	13.64	1	1		0				0				0				0				0				0				0			198	22.3666	7.31299
981085.XP_010112647.1	No gene match-Patatin-like phospholipase	13.61	1	2	5	7	6.69264	8.2	2	2	3.81077	4.89	1	1	6.70458	7.16	2	2	3.12019	2.97	1	1		0								0				0			3.09741	2.97	1	1	573	61.3956	6.354
981085.XP_010100792.1	No gene match-Peptidyl-prolyl cis-trans isomerase	13.58	2	1	1	3		0				0								0								0			3.42675	13.58	1	1	3.38126	13.58	1	1	3.16496	13.58	1	1	81	9.26973	8.06006
57918.XP_004288436.1	SEOa Sieve element occlusion	13.57	1	1	2	4		0				0				0				0				0				0			9.53576	13.57	2	3		0			3.31045	6.03	1	1	199	22.5116	7.95752
981085.XP_010107296.1	No gene match-Belongs to the 14-3-3 family	13.51	1	1	1	1		0				0				0								0							4.04748	13.51	1	1		0				0			222	24.4247	7.92822
981085.XP_010111086.1	No gene match-Basic leucine zipper and W2 domain-containing protein	13.51	1	1	1	3		0				0				0								0				0			4.32068	13.51	1	1	3.66259	13.51	1	1	3.09823	13.51	1	1	111	12.8957	5.07178
57918.XP_004296631.1	No gene match-Belongs to the class-I pyridine nucleotide-disulfide oxidoreductase family	13.45	1	1	1	3																									3.57393	13.45	1	1	3.75147	13.45	1	1	3.69358	13.45	1	1	119	13.5433	8.92432
4536.ONIVA03G29750.2	No gene match-Pleckstrin homology domain.	13.32	1	1	5	6	7.50589	7.89	2	2	9.89748	10.2	3	3		0				0				0							4.54812	3.29	1	1		0				0			608	64.3946	5.8335
29730.Gorai.004G113500.1	No gene match-Transcription termination and cleavage factor C-terminal	13.31	1	2	2	5	7.37361	13.31	2	2	7.82233	13.31	2	2	2.79567	4.55	1	1		0												0				0				0			308	34.3471	4.36084
29730.Gorai.010G101200.1	GCSP The glycine cleavage system catalyzes the degradation of glycine	13.24	1	1	1	2	7.27258	13.24	1	2						0				0				0								0				0				0			136	15.5913	6.771
225117.XP_009348882.1	No gene match-Belongs to the small GTPase superfamily. SAR1 family	13.22	2	1	1	1		0				0			2.81197	13.22	1	1																									121	13.7372	4.94482
981085.XP_010110340.1	No gene match-ribosome localization	13.22	1	2	2	2									2.38866	6.17	1	1		0				0				0				0			3.40384	7.05	1	1		0			227	25.3737	6.0874
3827.XP_004489149.1	No gene match-Phosphoenolpyruvate phosphomutase	13.21	1	1	1	2														0				0				0			3.17583	13.21	1	1		0			3.50823	13.21	1	1	106	12.0586	9.67139
3983.cassava4.1_014465m	No gene match-PPIases accelerate the folding of proteins. It catalyzes the cis-trans isomerization of proline imidic peptide bonds in oligopeptides	13.07	1	3	3	7	3.31449	9.05	1	1	3.49969	9.05	1	1	3.54901	9.05	1	1													7.08993	13.07	2	2	3.85991	7.04	1	1	3.20931	6.03	1	1	199	21.9305	10.0522
3649.evm.model.supercontig_157.41	No gene match-Histidine protein methyltransferase 1 homolog	13	1	3	6	16	15.2842	4.24	2	4	2.97058	1.08	1	1	6.89947	4.24	2	2		0				0				0			22.1474	8.77	4	5	10.7954	2.27	1	2	9.59084	5.81	2	2	1015	112.538	6.46826
2711.XP_006490240.1	RPS13 Belongs to the universal ribosomal protein uS15 family	12.96	1	2	2	6	4.50025	9.72	1	1	4.38349	9.72	1	1	4.58824	9.72	1	1		0				0				0			3.36222	5.56	1	1	4.0518	5.56	1	1	3.74416	5.56	1	1	216	24.6614	10.0376
29730.Gorai.007G377800.1	FBP Belongs to the FBPase class 1 family	12.92	1	1	1	2		0				0				0															4.04061	12.92	1	1	4.25203	12.92	1	1		0			178	19.0521	9.39307
981085.XP_010087582.1	No gene match-Annexin D2-like	12.9	2	1	1	3		0				0				0				0								0			3.19505	12.9	1	1	3.51561	12.9	1	1	3.89707	12.9	1	1	93	10.7546	8.41162
3649.evm.model.supercontig_9.322	No gene match-Ribosomal L38e protein family	12.9	1	1	1	1		0				0				0				0											3.00728	12.9	1	1		0				0			93	10.9361	9.90576
981085.XP_010108883.1	No gene match-Nonspecific lipid-transfer protein	12.9	1	1	1	7		0				0				0			8.15241	12.9	1	2	8.97272	12.9	1	2	12.7071	12.9	1	3		0				0				0			155	16.9377	8.88037
981085.XP_010102357.1	SIR Sulfite reductase ferredoxin	12.9	1	1	1	1					2.46784	12.9	1	1		0																0				0				0			93	10.3773	5.16064
981085.XP_010096110.1	PYR2 Belongs to the ATCase OTCase family	12.89	1	1	1	2														0				0							4.82217	12.89	1	1		0			4.31793	12.89	1	1	194	22.1041	8.39697
3694.POPTR_0006s04060.1	No gene match-Methyltransferase	12.89	2	1	1	1																		0							4.33177	12.89	1	1		0				0			225	26.0712	5.35107
28532.XP_010538015.1	No gene match-Belongs to the heat shock protein 70	12.87	1	3	3	5		0				0				0				0											11.386	12.87	3	3	4.25477	3.96	1	1	3.1647	3.96	1	1	404	44.8872	8.19189
981085.XP_010096873.1	No gene match-Belongs to the peptidase A1 family	12.86	1	1	1	3		0				0				0								0				0			4.30868	12.86	1	1	3.50797	12.86	1	1	4.50838	12.86	1	1	140	15.552	7.75244
981085.XP_010086995.1	No gene match-DEK C terminal domain	12.84	1	1	1	1														0				0				0				0				0			3.95091	12.84	1	1	218	24.8373	4.65283
981085.XP_010107515.1	No gene match-Isocitrate dehydrogenase (NAD	12.82	3	2	2	4		0				0				0															6.27018	12.82	2	2	3.38003	6.15	1	1	3.35912	6.15	1	1	195	21.6346	7.72314
3847.GLYMA05G34570.1	No gene match-Belongs to the universal ribosomal protein uS5 family	12.8	1	2	2	7		0																							11.811	12.8	2	3	7.81922	12.8	2	2	8.65459	6	1	2	250	27.1478	10.6089
102107.XP_008223905.1	HSP70B Stromal 70 kDa heat shock-related protein	12.77	1	1	2	6	3.15455	10.64	1	1	2.51839	10.64	1	1	2.72174	10.64	1	1		0											4.06679	8.51	1	1	3.41967	8.51	1	1	3.69713	8.51	1	1	141	14.6943	4.61475
3847.GLYMA12G36990.1	No gene match-quinone oxidoreductase	12.75	1	1	1	2	2.6224	12.75	1	1	2.31264	12.75	1	1		0																0											149	16.7848	7.94287
2711.XP_006483525.1	No gene match-Belongs to the cytochrome b5 family	12.71	1	1	1	2		0				0				0				0								0				0			3.27155	12.71	1	1	3.31412	12.71	1	1	118	13.1436	5.60498
981085.XP_010095625.1	No gene match-Belongs to the CRISP family	12.71	2	2	2	4	9.87048	6.63	1	3		0																			3.17025	6.08	1	1						0			181	19.8388	9.27588
3659.XP_004168883.1	No gene match-acetyltransferase component of pyruvate dehydrogenase	12.65	1	2	2	2	4.12081	8.13	1	1						0			2.79409	4.52	1	1		0				0				0				0				0			332	33.9717	8.22119
3656.XP_008444947.1	No gene match-Belongs to the GPI family	12.65	2	1	4	14	5.30054	2.72	1	2	2.89056	2.72	1	1	2.9469	2.72	1	1		0				0				0			17.731	12.65	3	4	8.21244	7.2	2	2	17.0863	7.2	2	4	514	55.7036	5.68115
981085.XP_010100450.1	No gene match-Nucleoredoxin	12.63	2	2	2	3	3.49132	7.07	1	1	3.2381	7.07	1	1		0															3.47427	5.56	1	1		0				0			198	22.686	5.30029
4081.Solyc07g041310.2.1	RPS3 Belongs to the universal ribosomal protein uS3 family	12.63	2	4	4	16					3.00488	4.64	1	1					4.56607	4.9	1	1						0			23.0383	7.73	2	5	17.9932	7.73	2	4	23.5172	7.73	2	5	388	40.9024	8.04541
981085.XP_010096030.1	No gene match-Lysosomal	12.62	1	1	1	1	2.59842	12.62	1	1		0				0				0																							103	11.9803	9.37842
4432.XP_010262447.1	No gene match-Mitochondrial import receptor subunit	12.61	1	1	1	3	3.16488	12.61	1	1	3.63469	12.61	1	1	3.28771	12.61	1	1																						0			119	12.7587	10.1548
38727.Pavir.Fa01868.1.p	No gene match-Belongs to the universal ribosomal protein uS3 family	12.61	1	2	2	5	2.86243	12.61	1	1	2.50629	12.61	1	1	3.06724	12.61	1	1	2.80792	9.24	1	1	3.03256	9.24	1	1		0				0				0				0			119	13.8093	9.70068
981085.XP_010087293.1	No gene match-subtilisin-like	12.6	1	3	3	8	4.29402	3.31	1	1	4.61791	3.31	1	1	4.80976	3.31	1	1		0								0			11.2552	9.29	2	2	5.16181	4.33	1	1	11.0792	9.29	2	2	786	83.4941	7.82568
981085.XP_010089933.1	No gene match-Belongs to the serpin family	12.59	1	1	1	2		0				0				0				0								0			4.40351	12.59	1	1		0			5.0954	12.59	1	1	270	29.6623	5.96045
3983.cassava4.1_005866m	No gene match-Belongs to the peptidase A1 family	12.55	1	2	2	5	2.59861	6.28	1	1	2.33756	6.28	1	1	2.55697	6.28	1	1	3.54927	6.28	1	1					3.70042	6.28	1	1		0								0			239	26.6209	8.29443
981085.XP_010102893.1	No gene match-Desiccation-related protein PCC13-62-like	12.5	2	1	1	1		0				0				0								0							3.0794	12.5	1	1		0				0			120	13.3721	7.40088
4081.Solyc01g059840.1.1	No gene match-Belongs to the 'GDSL' lipolytic enzyme family	12.5	1	2	2	2					2.55872	9.21	1	1		0				0			3.10544	12.5	1	1		0												0			152	17.5488	7.2251
29760.VIT_03s0091g00130.t01	No gene match-Secretory protein	12.41	1	2	2	3	2.74419	6.39	1	1	2.33813	6.39	1	1						0											3.36309	6.02	1	1		0				0			266	30.2824	7.23975
981085.XP_010112867.1	No gene match-Heat shock 70 kDa protein	12.41	1	2	2	4	4.62542	12.04	1	1		0			5.16874	12.04	1	1		0				0				0			6.00523	10.95	1	1					4.13137	10.95	1	1	274	30.0057	8.22119
981085.XP_010107870.1	No gene match-Kynurenine formamidase-like	12.36	2	1	1	2														0				0				0			4.60118	12.36	1	1					4.63867	12.36	1	1	178	19.2646	5.2876
981085.XP_010098489.1	No gene match-Belongs to the glycosyl hydrolase 31 family	12.33	1	1	1	1																		0															5.07889	12.33	1	1	219	24.5993	7.29834
981085.XP_010087166.1	No gene match-Belongs to the peroxidase family. Classical plant (class III) peroxidase subfamily	12.32	1	1	1	4	4.55149	12.32	1	1	8.03952	12.32	1	2	4.29884	12.32	1	1		0												0				0				0			138	15.4067	8.82178
981085.XP_010103693.1	No gene match-Nuclear autoantigenic sperm protein	12.3	1	1	1	2		0				0				0															3.67491	12.3	1	1	3.87828	12.3	1	1		0			122	13.0066	6.53662
981085.XP_010099537.1	No gene match-Encoded by	12.24	1	1	1	2						0								0			3.48277	12.24	1	1	2.92374	12.24	1	1						0				0			98	10.5711	4.65283
71139.XP_010054745.1	No gene match-regulation of sequestering of zinc ion	12.23	1	1	5	8		0			2.36502	2.37	1	1	2.80045	2.37	1	1	3.04885	2.56	1	1		0				0			11.0928	8.28	3	3	3.50291	2.56	1	1	3.45081	2.56	1	1	507	54.3068	6.31592
29730.Gorai.009G231000.1	No gene match-Belongs to the 14-3-3 family	12.21	2	2	2	3		0			2.65943	4.69	1	1		0				0				0				0			3.46364	7.51	1	1	3.56442	7.51	1	1		0			213	24.3246	8.33838
981085.XP_010095774.1	No gene match-Nonspecific lipid-transfer protein	12.16	1	1	1	1		0			3.65016	12.16	1	1														0				0				0							148	16.4501	8.52881
3847.GLYMA09G29900.1	No gene match-Belongs to the group II decarboxylase family	12.11	5	3	4	10	7.20024	5.03	2	2		0				0			3.90358	4.76	1	2		0				0			13.5571	2.31	1	3		0			12.8515	2.31	1	3	735	80.7367	6.23975
29760.VIT_03s0038g03210.t01	No gene match-lysM domain-containing GPI-anchored protein	12.1	1	2	2	10	10.1984	6.05	1	2	12.643	12.1	2	3	9.07577	6.05	1	2		0								0			9.43272	6.05	1	2		0			4.17505	6.05	1	1	314	34.352	9.15869
225117.XP_009347137.1	HPL Belongs to the cytochrome P450 family	12.1	1	1	1	2										0								0							4.94129	12.1	1	1	4.82091	12.1	1	1					157	17.9452	4.70361
3983.cassava4.1_000437m	CAND1 Cullin-associated NEDD8-dissociated protein	12.02	1	1	1	1		0				0				0				0				0				0			4.60321	12.02	1	1		0				0			183	20.5528	7.26904
57918.XP_004303503.1	No gene match-Belongs to the peptidase A1 family	11.97	1	4	4	5		0				0				0				0			3.15134	3.15	1	1		0			3.48099	3.15	1	1	3.80315	3.15	1	1	7.02637	5.67	2	2	476	52.2343	9.02686
102107.XP_008230623.1	TLP40 Peptidyl-prolyl cis-trans isomerase	11.97	1	1	1	2	3.13234	11.97	1	1	2.69002	11.97	1	1		0				0																0				0			117	12.6447	7.76709
102107.XP_008227668.1	No gene match-isoform X1	11.94	2	1	5	8	3.89369	4.5	1	1	10.1569	9.61	3	3		0				0				0				0			8.57284	5.43	2	2	3.67897	2.33	1	1	3.09436	2.33	1	1	645	68.9274	7.59131
42345.XP_008810382.1	No gene match-Plasminogen activator inhibitor 1 RNA-binding	11.94	1	1	1	3	2.42804	11.94	1	1	2.75839	11.94	1	1	2.92077	11.94	1	1						0				0				0				0				0			134	15.397	8.26514
981085.XP_010093686.1	No gene match-Monocopper oxidase-like protein	11.93	1	1	1	2		0			2.9962	11.93	1	1	2.44215	11.93	1	1														0				0				0			109	12.5006	8.83643
981085.XP_010099754.1	TOC64-1 Translocon at the outer membrane of chloroplasts	11.91	2	2	8	12	7.45649	4.47	2	2	3.95617	2.85	1	1	2.36562	1.86	1	1	9.40032	3.85	3	3	2.9261	2.11	1	1	3.36186	1.74	1	1	7.04866	3.1	2	2		0			3.07171	1.61	1	1	806	90.3215	6.62451
981085.XP_010098454.1	No gene match-Reticulon-4-interacting protein 1	11.82	2	1	1	1						0																			3.20221	11.82	1	1		0				0			110	12.1413	5.73193
981085.XP_010091501.1	No gene match-Belongs to the nucleosome assembly protein (NAP) family	11.76	1	1	1	3		0								0												0			3.40464	11.76	1	1	3.6439	11.76	1	1	3.59329	11.76	1	1	102	11.7672	4.88135
4096.XP_009791274.1	No gene match-XPC-binding domain	11.76	1	1	1	1	2.42268	11.76	1	1		0																															102	11.4557	5.37646
29760.VIT_04s0023g01800.t01	MAF Maf-like protein	11.76	1	2	2	5	10.8369	11.76	2	3	4.69648	6.25	1	1	4.56341	6.25	1	1		0				0				0				0				0				0			272	29.5479	4.53857
3649.evm.model.supercontig_56.65	No gene match-Universal stress protein	11.76	2	1	1	1						0																0			3.78319	11.76	1	1		0				0			119	13.4579	5.37646
4096.XP_009758751.1	No gene match-Belongs to the adenylate kinase family	11.75	1	1	3	6	4.42375	4.66	1	1		0			4.19508	4.66	1	1	4.70328	3.77	1	1	3.96256	3.77	1	1		0			3.14752	3.33	1	1		0			3.47537	3.33	1	1	451	49.5204	5.98584
102107.XP_008243221.1	No gene match-Belongs to the glycosyl hydrolase 31 family	11.74	1	2	2	3		0			7.00186	11.74	2	2	3.98794	7.05	1	1		0								0				0				0				0			298	34.2124	7.13721
71139.XP_010063827.1	No gene match-Belongs to the universal ribosomal protein uS13 family	11.72	2	1	2	5		0			2.57301	9.38	1	1	2.70803	9.38	1	1													6.64269	9.38	1	2	3.94135	9.38	1	1		0			128	15.4719	8.80713
3750.XP_008356304.1	No gene match-Ran-binding protein 1 homolog	11.72	1	1	1	1																									4.33378	11.72	1	1		0				0			128	14.7535	5.45264
2711.XP_006487452.1	PPC1 phosphoenolpyruvate carboxylase	11.7	1	3	3	6	9.75029	9.36	2	3	3.7739	4.68	1	1		0								0				0			3.1697	3.51	1	1					3.37989	3.51	1	1	342	38.5897	5.8335
225117.XP_009345456.1	No gene match-Thaumatin family	11.69	2	1	2	3		0				0				0				0								0			7.55965	11.69	2	2	3.52401	6.06	1	1		0			231	24.9457	8.07471
3750.XP_008391333.1	CWINV Belongs to the glycosyl hydrolase 32 family	11.68	1	4	4	6		0			4.16969	3.27	1	1		0				0				0							8.72881	5.3	2	2	3.26191	1.87	1	1	9.19342	6.54	2	2	642	72.7267	7.50342
981085.XP_010092611.1	No gene match-Essential subunit of the N-oligosaccharyl transferase (OST) complex which catalyzes the transfer of a high mannose oligosaccharide from a lipid-linked oligosaccharide donor to an asparagine residue within an Asn-X-Ser Thr consensus motif in nascent polypeptide chains	11.61	1	1	1	1		0																0				0			5.3711	11.61	1	1		0				0			224	25.2941	7.1958
161934.XP_010666644.1	No gene match-UDP-glucose glycoprotein	11.6	1	2	3	7		0			2.48325	4.78	1	1		0				0				0							10.7994	9.9	2	3		0			11.3789	9.9	2	3	293	34.0659	9.87646
3649.evm.model.supercontig_43.125	No gene match-Belongs to the calycin superfamily. Lipocalin family	11.59	2	2	2	3		0				0				0				0				0				0			3.46253	2.5	1	1	5.03261	9.09	1	1	3.41733	2.5	1	1	561	63.5322	9.08545
3641.EOY02603	No gene match-Splicing factor 3B subunit	11.58	1	2	2	5	6.17985	11.58	1	1	6.81434	11.58	1	1	6.41496	11.58	1	1		0											4.29546	6.67	1	1	4.77811	6.67	1	1		0			285	31.5215	5.43994
4432.XP_010263341.1	No gene match-L-arabinokinase-like	11.57	1	3	3	8		0				0				0				0				0				0			12.7962	8.43	2	3	8.71646	6.99	2	2	12.166	11.57	3	3	415	45.9187	5.33838
4432.XP_010268232.1	Cht4 Endochitinase	11.56	1	2	2	2		0								0												0			6.17339	11.56	2	2		0							225	24.8018	8.82178
29730.Gorai.006G230700.1	Cht4 Endochitinase	11.56	1	1	1	2														0											5.08187	11.56	1	1					4.34856	11.56	1	1	173	19.1685	8.41162
981085.XP_010102921.1	No gene match-Peptide methionine sulfoxide reductase-like	11.52	1	2	6	14	16.7381	6.74	3	5	10.664	6.74	3	3	6.44055	4.24	2	2		0								0				0			8.19845	1.85	1	2	6.40488	2.93	2	2	920	100.594	6.45557
981085.XP_010094925.1	No gene match-germin-like protein	11.48	1	1	1	2		0				0				0				0				0				0			4.70938	11.48	1	1					4.79789	11.48	1	1	183	19.2541	9.83252
225117.XP_009345858.1	No gene match-Serine hydroxymethyltransferase	11.48	1	3	3	5		0				0				0			3.07126	6.01	1	1	6.79055	6.56	2	2	2.84295	6.01	1	1	3.52197	7.65	1	1		0				0			183	20.851	8.70459
981085.XP_010108147.1	No gene match-Primary amine	11.39	1	4	4	6	2.79803	3.67	1	1	4.38	3.67	1	1		0							6.76739	3.86	2	2		0			4.20955	3.86	1	1		0			3.25899	3.86	1	1	518	58.5476	6.90283
225117.XP_009368332.1	No gene match-methionine sulfoxide reductase	11.36	1	1	1	2																						0			3.77096	11.36	1	1		0			4.4611	11.36	1	1	132	14.5295	10.1987
90675.XP_010435877.1	No gene match-Belongs to the peroxidase family. Classical plant (class III) peroxidase subfamily	11.35	1	1	1	2						0				0				0				0				0			3.6345	11.35	1	1		0			5.01235	11.35	1	1	141	15.1526	9.24658
50452.A0A087GVN2	No gene match-ASCH domain	11.3	5	3	3	3	3.81441	4.57	1	1		0				0				0				0				0			11.3031	11.3	2	2		0				0			416	47.6088	6.45557
225117.XP_009364552.1	No gene match-Belongs to the cysteine synthase cystathionine beta- synthase family	11.3	2	1	1	2																									3.04154	11.3	1	1		0			3.44333	11.3	1	1	115	12.6776	8.73389
981085.XP_010101872.1	No gene match-Belongs to the GST superfamily	11.29	1	1	1	3														0				0				0			4.67291	11.29	1	1	4.25487	11.29	1	1	4.21356	11.29	1	1	124	14.1395	5.96045
102107.XP_008229540.1	No gene match-13-prostaglandin reductase activity	11.27	1	1	1	2														0				0				0				0			3.88402	11.27	1	1	3.73205	11.27	1	1	142	15.8299	5.47803
102107.XP_008240001.1	No gene match-	11.26	3	1	1	2		0				0				0												0			4.53452	11.26	1	1	4.10972	11.26	1	1		0			151	17.3229	9.33447
225117.XP_009353060.1	No gene match-Belongs to the peroxidase family. Classical plant (class III) peroxidase subfamily	11.23	1	5	5	21		0				0				0			13.5259	1.86	1	4	13.4018	1.86	1	4	13.7072	1.86	1	4	20.509	11.23	4	8		0			5.38935	4.49	1	1	1291	141.683	8.20654
65489.OBART11G18610.1	No gene match-Barwin family	11.21	1	1	1	1	2.47338	11.21	1	1																						0											107	12.0937	8.77783
4432.XP_010261009.1	No gene match-Belongs to the peroxidase family. Classical plant (class III) peroxidase subfamily	11.19	2	2	2	3	3.43133	10.45	1	1										0								0			3.13874	8.21	1	1		0			3.12011	8.21	1	1	134	14.8767	9.26123
981085.XP_010106268.1	No gene match-Phospho-2-dehydro-3-deoxyheptonate aldolase	11.04	1	1	1	1						0								0				0							4.24657	11.04	1	1		0							163	18.6488	8.96826
3847.GLYMA14G06630.1	RPP0 Ribosomal protein P0 is the functional equivalent of E.coli protein L10	11.01	1	1	1	1										0				0			3.84017	11.01	1	1		0				0				0				0			227	24.9502	7.25439
57918.XP_004290524.1	No gene match-Belongs to the FBPase class 1 family	10.95	1	1	1	2														0				0				0			3.00768	10.95	1	1					4.22329	10.95	1	1	137	15.9929	7.45947
981085.XP_010091357.1	No gene match-Belongs to the iron ascorbate-dependent oxidoreductase family	10.92	1	1	1	1		0				0				0																			3.85934	10.92	1	1		0			119	13.513	4.7417
3649.evm.model.supercontig_62.29	No gene match-presequence protease	10.89	1	1	1	1	5.9029	10.89	1	1		0				0																0								0			202	22.4904	4.79248
4432.XP_010250439.1	No gene match-Staphylococcal nuclease domain-containing protein	10.85	2	1	1	1		0																							2.97667	10.85	1	1						0			129	13.835	6.53662
225117.XP_009367826.1	No gene match-Major intrinsic protein	10.83	2	2	2	2		0				0				0			3.51314	10.19	1	1		0				0			3.5649	9.55	1	1		0							157	17.7522	8.26514
981085.XP_010105211.1	No gene match-3-isopropylmalate	10.81	1	1	1	2					3.05112	10.81	1	1	2.55933	10.81	1	1		0				0				0				0				0				0			148	16.4923	8.86572
3847.GLYMA17G10610.1	No gene match-Dehydrogenase	10.81	1	1	1	2										0			2.8958	10.81	1	1		0			3.07416	10.81	1	1		0								0			111	12.4256	7.88428
3827.XP_004485468.1	RPL27 Belongs to the eukaryotic ribosomal protein eL27 family	10.78	1	1	1	1	4.6121	10.78	1	1		0				0								0				0				0				0				0			204	24.0383	10.6968
4432.XP_010266359.1	No gene match-Calvin cycle protein CP12-3	10.77	1	2	2	2		0			2.36987	8.46	1	1		0															4.05711	10	1	1		0				0			130	14.5592	5.021
4155.Migut.D00333.1.p	MCCA Biotin carboxylase C-terminal domain	10.75	1	1	4	8	2.77353	2.08	1	1	5.7889	3.77	2	2	3.20011	2.08	1	1		0				0				0			11.089	6.98	2	3		0			4.08332	4.15	1	1	530	57.6385	8.57275
981085.XP_010113251.1	No gene match-serine O-acetyltransferase activity	10.74	1	1	1	6		0								0															7.32923	10.74	1	2	7.45822	10.74	1	2	6.80095	10.74	1	2	121	13.3013	6.0874
981085.XP_010090533.1	SMC3 Structural maintenance of chromosomes protein	10.7	2	3	3	7		0				0				0				0								0			17.1253	10.7	3	4		0			15.8979	8.42	2	3	570	63.9888	5.79541
29730.Gorai.006G156800.1	No gene match-Monodehydroascorbate reductase	10.66	1	1	1	1		0				0				0				0				0				0				0				0			3.08966	10.66	1	1	122	13.5512	7.12256
218851.Aquca_018_00199.1	No gene match-Belongs to the terpene cyclase mutase family	10.63	1	1	4	9	4.1444	4.38	1	1		0				0			6.90418	2.5	1	2	3.31912	2.5	1	1	3.78988	2.5	1	1	8.355	5.63	2	2	3.44816	2.34	1	1	3.56784	2.34	1	1	640	72.1316	5.18604
3885.XP_007133981.1	No gene match-Universal stress protein family	10.62	1	1	1	3	3.53277	10.62	1	1	3.30452	10.62	1	1	3.12766	10.62	1	1		0				0				0				0				0				0			113	12.9677	9.62744
981085.XP_010090105.1	No gene match-Belongs to the TRAFAC class myosin-kinesin ATPase superfamily. Myosin family	10.62	1	3	3	10	5.42213	7.16	1	4	4.8074	7.16	1	3		0															3.62786	3.7	1	1	3.73922	3.7	1	1	4.33859	4.16	1	1	433	48.2565	8.73389
981085.XP_010095072.1	No gene match-Belongs to the MIP aquaporin (TC 1.A.8) family	10.56	1	1	1	1		0								0				0			3.97033	10.56	1	1		0				0				0				0			180	20.0942	7.92822
4098.XP_009604566.1	No gene match-Belongs to the DEFL family	10.54	1	1	4	4		0				0				0				0				0				0			12.7812	10.54	4	4		0				0			465	52.126	7.43018
4432.XP_010254613.1	No gene match-L-type lectin-domain containing receptor kinase	10.52	1	3	7	91		0				0				0				0			8.25301	3.28	2	2	3.7401	1.5	1	1	48.5157	9.02	5	8	217.905	9.02	5	44	172.113	9.02	5	36	1464	148.643	8.70459
3760.EMJ19226	No gene match-Belongs to the peptidase A1 family	10.51	1	1	4	6		0								0				0				0				0			9.69199	5.43	2	3	6.55528	5.8	2	2	3.16587	2.17	1	1	552	62.7183	8.68994
981085.XP_010110070.1	No gene match-Acyl-activating enzyme 17	10.5	1	1	1	3		0				0				0				0				0				0			10.6706	10.5	1	2		0			4.40515	10.5	1	1	200	21.7706	10.4478
981085.XP_010092946.1	No gene match-MLP-like protein	10.48	1	1	1	1						0				0																0				0			3.10619	10.48	1	1	124	14.6713	8.54346
102107.XP_008230601.1	No gene match-Protease Do-like 1	10.42	1	1	1	1	2.48568	10.42	1	1																						0								0			144	15.6304	8.95361
981085.XP_010104137.1	CARB Carbamoyl-phosphate synthase large	10.41	1	1	2	4	3.99358	4.29	1	1		0				0				0								0			5.99985	6.12	1	1	5.79077	6.12	1	1	5.65193	6.12	1	1	490	53.3546	6.31592
981085.XP_010099377.1	No gene match-Ketol-acid reductoisomerase	10.4	1	1	1	2		0								0															3.38523	10.4	1	1		0			3.36761	10.4	1	1	125	13.0108	9.30518
3702.AT2G35610.1	No gene match-Nucleotide-diphospho-sugar transferase	10.37	1	1	2	5		0				0				0															6.84023	10.37	2	2	3.63135	5.56	1	1	6.6123	10.37	2	2	270	28.7306	6.69775
29760.VIT_18s0001g08450.t01	No gene match-Belongs to the class-IV pyridoxal-phosphate-dependent aminotransferase family	10.36	1	2	2	3	4.61208	5.92	1	1		0			5.25956	5.92	1	1		0											5.44329	4.44	1	1		0				0			473	53.4125	6.17627
13333.ERM96121	rps11 Belongs to the universal ribosomal protein uS11 family	10.27	1	1	1	2		0				0				0								0							3.67824	10.27	1	1					3.61949	10.27	1	1	146	15.7424	11.7515
981085.XP_010108911.1	No gene match-Belongs to the TPP enzyme family	10.25	2	3	3	3	2.50336	2.66	1	1	2.78068	4.3	1	1		0												0				0			3.86101	3.28	1	1		0			488	52.34	6.26514
4113.PGSC0003DMT400018694	No gene match-GDSL-like Lipase/Acylhydrolase	10.24	1	1	1	1		0								0				0			2.848	10.24	1	1										0				0			127	14.4015	9.12939
3641.EOY24190	CLPR4 ATP-dependent Clp protease proteolytic	10.21	2	4	7	22	2.94376	2.45	1	1	8.8336	3.62	2	4	5.95028	3.62	2	3		0				0			3.80151	2.33	1	1	30.0851	6.2	4	8	7.60872	2.71	2	2	12.3756	4.52	3	3	774	85.9426	6.21436
4577.GRMZM2G162282_P01	No gene match-ATPase family associated with various cellular activities (AAA)	10.2	2	3	3	3		0				0			2.62191	4.08	1	1		0				0				0				0			4.66567	2.86	1	1	3.17309	3.27	1	1	735	80.0382	6.06201
981085.XP_010112361.1	No gene match-Sulfite oxidase-like	10.19	1	1	2	4						0				0								0							3.50963	5.66	1	1	3.63135	5.66	1	1	6.32439	10.19	2	2	265	27.6539	5.78271
3827.XP_004506610.1	SRP14 Signal recognition particle 14 kDa	10.17	1	1	1	1		0																0				0			5.14984	10.17	1	1		0							177	20.3245	8.38232
102107.XP_008230977.1	No gene match-Non-specific lipid transfer protein GPI-anchored	10.14	1	1	1	3	3.5024	10.14	1	1	3.6875	10.14	1	1	3.15794	10.14	1	1		0								0															148	15.8076	5.41455
38727.Pavir.Fa01868.1.p	No gene match-Belongs to the universal ribosomal protein uS3 family	10.14	1	1	1	1									2.88275	10.14	1	1						0				0								0				0			148	16.8689	10.0083
2711.XP_006469015.1	No gene match-phosphoenolpyruvate carboxylase	10.07	1	1	1	2																						0			3.91845	10.07	1	1					4.62765	10.07	1	1	149	17.4751	9.23193
3760.EMJ03710	No gene match-60S ribosomal protein	10	1	1	1	1		0				0								0				0				0			3.3068	10	1	1		0				0			120	13.4481	8.5874
981085.XP_010104626.1	No gene match-Belongs to the PdxS SNZ family	10	1	1	1	1		0								0								0				0			4.51287	10	1	1		0				0			350	37.9849	7.47412
981085.XP_010097756.1	No gene match-malic enzyme	10	1	2	2	2	2.72594	4.5	1	1														0				0			5.38894	10	1	1		0				0			400	44.0606	5.52881
3649.evm.model.supercontig_59.67	CPN60C Chaperonin	10	1	1	1	2						0								0				0				0			3.06418	10	1	1					3.44609	10	1	1	130	15.5288	8.51416
3641.EOY17242	CINV1 Alkaline neutral invertase	9.95	2	1	1	2		0				0				0								0							4.42366	9.95	1	1	4.80969	9.95	1	1					191	21.6145	9.17334
29730.Gorai.010G159600.1	No gene match-Belongs to the peptidase C1 family	9.93	1	1	5	7	6.77562	5.02	2	2	2.97058	1.13	1	1	2.78916	1.13	1	1		0				0				0			7.37249	3.07	2	2		0			3.92226	1.84	1	1	977	108.82	5.57959
71139.XP_010033024.1	No gene match-Thylakoid soluble phosphoprotein TSP9	9.93	1	1	1	6		0				0				0				0				0				0			7.65981	9.93	1	2	7.37123	9.93	1	2	6.91146	9.93	1	2	151	16.7657	9.15869
3659.XP_004143167.1	UBA1 Belongs to the ubiquitin-activating E1 family	9.9	2	1	1	1		0				0				0				0				0								0				0			4.0965	9.9	1	1	202	23.1999	7.02002
3847.GLYMA20G28930.1	No gene match-Stem-specific protein	9.87	1	1	1	3	3.41512	9.87	1	1	3.17823	9.87	1	1	2.92172	9.87	1	1		0								0				0				0				0			152	17.7681	9.94971
981085.XP_010106671.1	No gene match-Hydrolyzes glycerol-phospholipids at the terminal phosphodiesteric bond	9.85	1	3	3	7	13.3352	9.85	3	3	7.28008	5.69	2	2	8.43356	5.69	2	2		0				0				0				0				0				0			914	101.648	7.78174
3659.XP_004150356.1	No gene match-Protein of unknown function (DUF632)	9.79	1	3	5	11	4.97163	1.91	1	1		0			4.41967	1.91	1	1	4.70328	1.91	1	1	3.96256	1.91	1	1		0			14.4317	5.96	3	4	3.59024	1.35	1	1	7.11741	3.04	2	2	889	97.3343	7.72314
3750.XP_008350186.1	No gene match-Bifunctional purine biosynthesis protein	9.78	1	1	1	1	3.65252	9.78	1	1		0				0				0				0				0				0				0				0			184	21.0854	9.20264
981085.XP_010098845.1	No gene match-caffeic acid	9.74	1	1	1	1		0				0				0															4.19231	9.74	1	1		0				0			195	21.8243	9.31982
981085.XP_010089531.1	UBA1 Belongs to the ubiquitin-activating E1 family	9.68	1	1	1	1		0				0				0								0				0			4.44984	9.68	1	1		0				0			310	34.8191	5.05908
57918.XP_004306529.1	No gene match-Belongs to the mitochondrial carrier (TC 2.A.29) family	9.66	3	1	2	7	11.2401	8.24	1	2	11.7796	8.24	1	2	10.8975	8.24	1	2		0				0				0			5.66217	5.11	1	1		0				0			352	40.2328	9.67139
102107.XP_008222957.1	RPS16 Belongs to the universal ribosomal protein uS9 family	9.62	2	1	1	2		0				0				0				0				0				0			3.52621	9.62	1	1		0			3.86099	9.62	1	1	156	17.6667	10.1108
981085.XP_010104039.1	No gene match-Purple acid phosphatase	9.54	1	2	2	5		0			2.34174	3.62	1	1		0								0							5.04691	5.92	1	1	4.71242	5.92	1	1	8.37956	5.92	1	2	304	33.6768	8.71924
981085.XP_010095885.1	No gene match-mannitol dehydrogenase activity	9.52	2	1	1	1	3.17018	9.52	1	1						0												0				0				0				0			189	20.3543	6.52197
981085.XP_010111720.1	No gene match-Isocitrate dehydrogenase NAD regulatory subunit 1	9.5	1	1	1	1		0			3.62329	9.5	1	1		0																0				0				0			200	21.8786	8.45557
3641.EOY06693	No gene match-Belongs to the glycosyl hydrolase 17 family	9.44	1	1	1	1										0				0				0				0			4.24121	9.44	1	1		0				0			360	39.9454	7.86963
981085.XP_010098846.1	LUT1 Belongs to the cytochrome P450 family	9.38	1	1	1	1		0				0				0				0				0				0			3.88685	9.38	1	1		0				0			192	21.046	9.17334
57918.XP_004304784.1	No gene match-Putative DNA-binding domain	9.38	1	1	1	2		0				0				0				0								0			5.20609	9.38	1	1	5.19933	9.38	1	1		0			224	24.4632	5.77002
72664.XP_006406922.1	PLD1 Hydrolyzes glycerol-phospholipids at the terminal phosphodiesteric bond	9.35	1	3	3	4	3.21377	3.4	1	1	3.14502	3.4	1	1		0															5.11224	4.08	1	1		0			4.59769	4.42	1	1	588	65.6307	5.03369
3641.EOY09083	No gene match-ubiquitin carboxyl-terminal hydrolase	9.3	1	1	1	2		0				0				0															5.12276	9.3	1	1		0			4.32427	9.3	1	1	258	29.4296	8.44092
981085.XP_010105478.1	No gene match-subtilisin-like protease	9.29	1	2	2	2		0				0				0				0				0				0			8.8839	9.29	2	2		0				0			775	82.3485	6.87354
29730.Gorai.004G062700.1	No gene match-E3 ubiquitin-protein ligase	9.29	1	2	2	2		0				0				0												0			6.72839	9.29	2	2		0				0			280	30.4114	6.55127
3983.cassava4.1_007758m	No gene match-Transaldolase/Fructose-6-phosphate aldolase	9.29	1	1	1	2		0				0												0							3.33677	9.29	1	1		0			3.75426	9.29	1	1	140	15.5032	5.09717
57918.XP_004302148.1	No gene match-Monothiol	9.28	1	1	1	1		0								0				0												0				0			3.84495	9.28	1	1	194	21.9154	4.75439
981085.XP_010112948.1	No gene match-Protein RIC1 homolog	9.19	1	6	6	13	8.3272	8.15	2	2		0			5.26241	5.78	1	1	7.80332	3.41	1	2						0			13.9738	6.96	3	4	7.35001	4.44	2	2	6.82713	4.44	2	2	675	74.8018	7.32764
981085.XP_010113283.1	No gene match-Phospholipase D	9.15	2	7	7	13	10.8967	8.01	3	3	2.6681	2.29	1	1		0				0				0				0			20.4262	8.01	3	4	13.7844	8.01	3	3	9.13179	6.86	2	2	612	67.7745	6.68311
981085.XP_010092944.1	No gene match-ADP-ribosylation factor GTPase-activating protein	9.15	1	1	2	6		0				0								0				0				0			7.89347	9.15	2	2	7.55823	9.15	2	2	7.48062	9.15	2	2	317	34.0481	6.94678
3988.XP_002527784.1	No gene match-HMG-Y-related protein	9.14	1	1	1	2																									4.14132	9.14	1	1	3.87267	9.14	1	1		0			175	18.8623	11.5024
981085.XP_010089668.1	No gene match-21 kDa protein	9.09	1	1	1	1		0				0																				0				0			5.25201	9.09	1	1	209	23.314	9.34912
981085.XP_010096516.1	No gene match-Belongs to the peptidase A1 family	9.09	1	2	2	4		0				0				0				0				0				0			3.35954	2.88	1	1	3.94724	2.88	1	1	7.9648	9.09	2	2	451	48.7685	8.51416
3750.XP_008351727.1	No gene match-Non-specific lipid-transfer protein-like protein	9.09	1	1	1	1		0				0				0				0			3.62956	9.09	1	1		0				0								0			176	19.9773	8.38232
3656.XP_008437283.1	No gene match-Belongs to the class-I aminoacyl-tRNA synthetase family	9.09	1	1	1	1		0				0				0												0			4.54517	9.09	1	1		0							143	16.692	9.40771
59689.fgenesh2_kg.3__603__AT3G06035.1	No gene match-GPI-anchored protein	9.05	1	1	1	4	3.91434	9.05	1	1	5.98379	9.05	1	2	3.38042	9.05	1	1		0				0																			210	22.5102	4.88135
3760.EMJ22986	No gene match-L-ascorbate oxidase homolog	9.03	1	1	1	1														0											3.79684	9.03	1	1		0							144	16.2994	9.5835
102107.XP_008224693.1	GCST The glycine cleavage system catalyzes the degradation of glycine	9	1	1	1	1		0			3.72443	9	1	1		0				0				0				0				0				0				0			200	21.5183	9.34912
4432.XP_010264101.1	No gene match-26S proteasome non-ATPase regulatory subunit	8.99	1	1	1	2		0				0				0				0								0			3.62991	8.99	1	1	3.5224	8.99	1	1		0			178	19.3443	9.70068
981085.XP_010092210.1	No gene match-Belongs to the aldehyde dehydrogenase family	8.98	3	1	1	2		0								0															4.32317	8.98	1	1					3.94887	8.98	1	1	167	18.8627	6.07471
3760.EMJ26406	No gene match-Nuclear pore complex protein	8.89	1	3	3	4		0				0				0				0				0				0			12.5389	8.89	3	3	4.99828	3.17	1	1		0			630	69.8323	6.97607
3694.POPTR_0010s05590.1	No gene match-Belongs to the universal ribosomal protein uL15 family	8.82	1	1	1	3		0				0				0								0				0			3.14864	8.82	1	1	4.10074	8.82	1	1	4.29108	8.82	1	1	170	19.0344	10.4331
981085.XP_010094323.1	BXL1 beta-D-xylosidase	8.79	1	1	1	1		0				0				0															7.53403	8.79	1	1		0				0			307	32.837	6.94678
981085.XP_010093120.1	No gene match-Belongs to the UDP-glycosyltransferase family	8.78	2	2	2	3	2.77597	2.79	1	1		0				0				0								0				0			4.30908	5.99	1	1	5.36232	5.99	1	1	501	56.1666	5.84619
981085.XP_010094651.1	No gene match-	8.78	1	3	3	6	5.5725	4.71	1	1	4.84451	4.71	1	1	5.69579	4.71	1	1		0				0				0			5.40114	4.07	1	1		0			8.73077	7.07	2	2	467	52.3187	9.53955
981085.XP_010091033.1	No gene match-Plant non-specific lipid-transfer proteins transfer phospholipids as well as galactolipids across membranes. May play a role in wax or cutin deposition in the cell walls of expanding epidermal cells and certain secretory tissues	8.78	3	1	1	1						0																			3.31656	8.78	1	1		0				0			148	15.542	9.61279
3649.evm.model.supercontig_216.6	No gene match-Belongs to the MIP aquaporin (TC 1.A.8) family	8.78	1	1	1	2																						0			3.40154	8.78	1	1	3.30845	8.78	1	1					148	16.6015	5.37646
3649.evm.model.supercontig_9.387	No gene match-Rhodanese Homology Domain	8.77	1	1	1	1		0				0																			4.86965	8.77	1	1		0				0			308	33.0347	4.71631
981085.XP_010104677.1	PRPL4 50S ribosomal protein L4	8.72	1	2	2	2		0				0				0												0			3.7344	4.7	1	1		0			3.58054	4.03	1	1	298	32.6742	9.33447
981085.XP_010094850.1	PTP1 Protein-tyrosine-phosphatase PTP1-like	8.71	3	1	2	5		0			5.34605	3	1	2	2.5761	3	1	1						0							4.49705	5.71	1	1		0			4.59976	5.71	1	1	333	37.1916	5.08447
981085.XP_010095787.1	No gene match-Chitinase domain-containing protein	8.71	1	7	7	22	6.53403	3.97	2	2	2.38605	1.66	1	1	2.91245	2.3	1	1	2.76134	1.66	1	1		0				0			35.5763	4.35	3	8	22.98	2.69	2	5	17.5875	4.23	3	4	781	85.8456	8.33838
85681.XP_006446552.1	No gene match-polyribonucleotide nucleotidyltransferase	8.68	1	2	2	3	3.0029	4.91	1	1	2.64051	4.91	1	1		0				0				0				0				0				0			4.27728	6.42	1	1	265	29.8096	10.0229
29730.Gorai.002G123300.1	No gene match-BRCA1-A complex subunit	8.68	3	1	2	4		0			5.34605	3.22	1	2	2.5761	3.22	1	1													3.91358	5.47	1	1		0				0			311	34.9857	4.89404
29760.VIT_06s0004g06610.t01	No gene match-PPIases accelerate the folding of proteins. It catalyzes the cis-trans isomerization of proline imidic peptide bonds in oligopeptides	8.62	2	2	2	5	4.16623	5.36	1	1	4.44418	5.36	1	1	4.10853	5.36	1	1		0				0				0			3.0174	3.26	1	1		0			3.54631	3.26	1	1	429	48.2979	6.18896
3750.XP_008348512.1	No gene match-Serine threonine-protein phosphatase	8.58	3	4	7	12	2.47763	1.01	1	1		0				0				0				0				0			36.0308	6.63	5	8	3.26146	0.94	1	1	9.82481	3.75	2	2	1387	149.722	6.50732
71139.XP_010065527.1	XYL4 beta-D-xylosidase	8.57	1	1	1	2						0				0															3.18745	8.57	1	1		0			3.30675	8.57	1	1	140	14.9596	7.76709
981085.XP_010097763.1	No gene match-invertase	8.56	1	1	1	1		0			2.45895	8.56	1	1		0				0												0				0				0			222	24.9445	8.92432
102107.XP_008234634.1	OMT1 Belongs to the class I-like SAM-binding methyltransferase superfamily. Cation-independent O- methyltransferase family	8.55	1	1	1	1																																	3.26082	8.55	1	1	152	16.6184	4.58936
981085.XP_010100450.1	No gene match-Nucleoredoxin	8.48	1	1	1	1		0				0				0								0				0			3.24999	8.48	1	1		0				0			165	18.5454	5.40186
981085.XP_010100818.1	No gene match-At5g48480	8.46	1	7	10	24	8.51507	3.45	3	3	9.52489	3.45	3	3	8.02563	3.45	3	3	14.5537	3.59	3	4	6.82988	2.17	2	2	11.9169	3.59	3	3	16.7714	4.67	4	4		0			7.20364	1.56	2	2	1477	166.409	4.99561
225117.XP_009351183.1	No gene match-Belongs to the ClpA ClpB family	8.46	1	2	2	7	8.78134	6.97	1	2	4.89237	6.97	1	1		0				0				0							9.44718	7.71	1	2	4.38547	7.71	1	1	5.00845	7.71	1	1	402	45.2214	5.40186
3988.XP_002526252.1	No gene match-Belongs to the glycosyl hydrolase 17 family	8.45	1	1	11	52	34.141	6.2	4	9	34.6653	6.2	5	10	21.8597	6.2	4	6	17.5844	3.19	2	4	14.1536	3.19	2	3	17.4464	3.19	2	4	43.4359	7.51	4	9		0			33.2823	7.51	4	7	1065	118.168	5.50342
981085.XP_010099437.1	No gene match-WRKY transcription factor	8.43	1	2	2	6	4.17854	6.21	1	1		0								0								0			10.3591	4.88	1	2	10.9034	4.88	1	2	5.71798	4.88	1	1	451	49.6908	8.23584
981085.XP_010107098.1	No gene match-regulation of ARF protein signal transduction	8.43	1	2	3	12		0				0				0				0				0				0			28.7785	8.43	3	6	12.9018	8.43	3	3	14.9081	8.43	3	3	807	89.3345	7.60596
981085.XP_010095334.1	No gene match-cytochrome p450	8.42	1	1	1	2										0															3.95876	8.42	1	1		0			4.48702	8.42	1	1	202	22.7996	4.90674
57918.XP_004287191.1	No gene match-abundant protein	8.4	1	2	2	4	4.56176	4.76	1	1	4.23695	4.76	1	1	4.04469	4.76	1	1						0				0			4.00817	3.64	1	1		0				0			357	39.5202	4.89404
981085.XP_010101688.1	MAF1 MFP1 attachment factor	8.39	1	2	2	3	3.17975	4.52	1	1		0			2.4607	4.52	1	1						0								0			3.32592	3.87	1	1		0			310	33.9616	4.89404
3750.XP_008339697.1	No gene match-mediator of RNA polymerase II transcription subunit	8.36	2	3	7	14	14.0503	4.76	3	4	9.51976	4.76	3	3	5.13477	2.79	2	2		0				0				0			12.8979	4.3	3	3		0			7.14739	3.37	2	2	861	96.2523	4.90674
29730.Gorai.005G156500.1	No gene match-	8.34	1	1	10	31	13.462	3.2	3	4	12.9695	3.2	3	4	6.44795	1.3	2	2		0				0				0			39.1419	7.37	7	9	28.4552	3.9	4	6	26.5578	4.17	4	6	1846	203.371	6.56592
981085.XP_010096321.1	No gene match-	8.33	2	1	1	2	4.65464	8.33	1	1		0			5.43016	8.33	1	1														0								0			252	28.1575	5.38916
225117.XP_009333832.1	No gene match-60S ribosomal Protein	8.33	1	1	1	1		0				0				0				0				0				0			3.2758	8.33	1	1		0				0			168	19.1424	11.019
225117.XP_009353060.1	No gene match-Belongs to the peroxidase family. Classical plant (class III) peroxidase subfamily	8.32	1	3	5	9	20.0816	6.93	3	4	3.67299	1.79	1	1	3.97355	1.63	1	1		0				0				0			10.8078	3.75	2	2		0			6.60666	2.37	1	1	1226	134.69	7.35693
981085.XP_010101831.1	No gene match-Neutral ceramidase-like	8.29	3	2	4	14	21.9819	8.29	4	5	22.5446	8.29	4	5	16.6034	7.35	3	4		0				0				0				0				0				0			748	81.5691	9.40771
981085.XP_010100570.1	No gene match-Polyphenol oxidase	8.29	1	6	6	14		0				0			2.62612	0.86	1	1	4.81933	1.33	1	1	9.5806	3.21	2	2	4.63377	1.33	1	1	10.3858	1.95	1	2	20.1661	4.38	2	4	14.6197	5.55	3	3	1279	142.643	8.38232
981085.XP_010107536.1	No gene match-Senescence regulator	8.23	1	1	1	1														0				0				0				0				0			3.345	8.23	1	1	231	26.1755	9.65674
3988.XP_002509815.1	No gene match-Belongs to the MIP aquaporin (TC 1.A.8) family	8.19	1	1	1	1		0												0				0							3.23546	8.19	1	1									171	18.5119	9.59814
3641.EOY14897	No gene match-Belongs to the peptidase C1 family	8.12	1	1	1	1		0				0				0																0				0			4.09768	8.12	1	1	197	22.5929	9.21729
981085.XP_010108296.1	No gene match-Belongs to the peptidase A1 family	8.11	1	1	1	1		0				0				0				0				0				0				0							3.99831	8.11	1	1	296	30.8877	8.74854
218851.Aquca_002_00458.1	No gene match-Belongs to the metallo-dependent hydrolases superfamily. Adenosine and AMP deaminases family	8.11	1	3	3	6	3.96093	3.85	1	1	2.50955	2.03	1	1	2.7422	2.03	1	1		0			4.0087	5.07	1	1	10.2935	5.07	1	2		0				0				0			493	54.6128	8.99756
102107.XP_008237382.1	No gene match-ubiE/COQ5 methyltransferase family	8.11	1	1	1	2		0								0																0			3.41704	8.11	1	1	3.20102	8.11	1	1	222	23.815	9.67139
3702.AT2G05710.1	No gene match-Catalyzes the isomerization of citrate to isocitrate via cis-aconitate	8.11	1	1	1	1						0								0												0			4.29856	8.11	1	1					259	29.2806	6.771
3827.XP_004508772.1	No gene match-Belongs to the small heat shock protein (HSP20) family	8.06	1	1	1	3						0				0				0								0			4.01019	8.06	1	1	4.24283	8.06	1	1	4.39828	8.06	1	1	335	37.4679	8.73389
29760.VIT_15s0048g00510.t01	No gene match-Acts in the modification of cell walls via demethylesterification of cell wall pectin	8.05	1	1	1	2		0			4.17932	8.05	1	1	4.19619	8.05	1	1		0				0				0				0				0				0			236	25.9199	8.85107
57918.XP_004289863.1	No gene match-Senescence-associated protein	8.04	2	1	1	2	4.98255	8.04	1	1	5.3929	8.04	1	1		0				0								0				0				0				0			373	41.3109	5.03369
981085.XP_010106722.1	No gene match-Universal stress protein family	8.04	2	1	1	1	4.12131	8.04	1	1		0				0												0				0								0			224	24.115	5.26221
981085.XP_010099974.1	No gene match-glycerophosphoryl diester phosphodiesterase	8.04	1	1	1	3		0				0				0				0				0				0			4.4253	8.04	1	1	3.94778	8.04	1	1	3.54142	8.04	1	1	199	22.5835	5.78271
981085.XP_010111321.1	CRD1 Magnesium-protoporphyrin IX monomethyl ester oxidative cyclase	8.02	1	1	1	2														0											4.24407	8.02	1	1		0			3.60472	8.02	1	1	187	21.4619	9.14404
3760.EMJ13253	No gene match-alpha-amylase subtilisin	7.98	2	1	1	1														0				0				0							3.27099	7.98	1	1		0			188	20.9674	5.09717
4081.Solyc05g009600.2.1	No gene match-Serine threonine-protein phosphatase 2A 65 kDa regulatory subunit A beta isoform	7.98	1	1	1	2																									3.25671	7.98	1	1					3.09882	7.98	1	1	163	18.6607	4.64014
225117.XP_009341081.1	No gene match-caffeic acid	7.88	1	1	1	1		0																0												0			3.45094	7.88	1	1	165	18.5016	6.91748
3659.XP_004162107.1	No gene match-Protein FLX-like 1 isoform X1	7.86	1	1	1	4		0				0				0															14.0538	7.86	1	2	6.8299	7.86	1	1	5.34156	7.86	1	1	369	40.5317	10.0376
981085.XP_010112005.1	No gene match-Calnexin homolog	7.85	1	2	2	4	2.9915	4.45	1	1	3.27057	4.45	1	1	3.39772	4.45	1	1						0				0			3.33065	3.4	1	1		0				0			382	43.2654	4.7417
981085.XP_010100109.1	No gene match-12-oxophytodienoate reductase	7.83	1	1	1	1		0								0																0			3.69023	7.83	1	1		0			217	24.493	5.32568
981085.XP_010090770.1	No gene match-Galacturonokinase-like	7.8	1	1	1	2																						0			5.23397	7.8	1	1		0			4.31664	7.8	1	1	295	33.4788	7.92822
218851.Aquca_014_00261.1	BGAL10 beta-galactosidase	7.79	1	2	2	2	2.43042	3.77	1	1		0				0				0				0				0			4.17367	4.02	1	1		0				0			398	43.3426	6.63916
981085.XP_010095577.1	No gene match-Acyl-coenzyme A thioesterase 9	7.78	1	1	2	6		0				0				0			3.10993	3.46	1	1	3.11168	3.46	1	1	3.18227	3.46	1	1	4.1642	4.32	1	1	3.45553	4.32	1	1	3.31128	4.32	1	1	347	37.8031	6.84424
981085.XP_010097201.1	No gene match-PX domain	7.76	1	2	2	3		0				0				0				0				0				0			8.88699	7.76	2	2		0			4.09609	4.33	1	1	670	73.2971	6.12549
981085.XP_010104690.1	No gene match-anion transporter 4	7.74	1	1	1	2		0												0				0				0			8.86454	7.74	1	2		0				0			452	49.1268	9.49561
981085.XP_010110241.1	DDB1A DNA damage-binding protein	7.73	1	1	1	2																		0							3.94653	7.73	1	1	3.85177	7.73	1	1		0			207	23.5409	5.05908
981085.XP_010099722.1	No gene match-Converts alpha-aldose to the beta-anomer	7.72	1	1	1	2													3.89581	7.72	1	1	3.79859	7.72	1	1						0				0				0			272	30.0105	9.20264
3760.EMJ07752	No gene match-Belongs to the cytochrome P450 family	7.69	1	1	1	1		0				0				0			3.47534	7.69	1	1						0				0				0				0			338	38.9833	9.48096
3750.XP_008389748.1	No gene match-Protein SIEVE ELEMENT OCCLUSION	7.66	1	1	1	1		0																							3.60453	7.66	1	1						0			209	23.9459	7.25439
981085.XP_010107937.1	NIR Ferredoxin-nitrite reductase	7.66	1	1	1	3						0				0															4.81377	7.66	1	1	4.56864	7.66	1	1	4.11994	7.66	1	1	248	27.4818	5.22412
3750.XP_008371309.1	No gene match-glycine-rich cell wall structural protein	7.66	1	1	1	1														0												0			3.65595	7.66	1	1		0			209	21.8957	9.5835
102107.XP_008237646.1	No gene match-Pathogen-related protein-like	7.65	1	5	6	8		0			7.95322	2.66	2	2	3.91755	2.55	1	1		0				0				0			14.1618	5.55	3	3	10.1037	5.32	2	2		0			1803	201.705	6.85889
981085.XP_010096536.1	No gene match-pumilio homolog	7.61	1	3	3	11		0				0				0			2.76563	2.42	1	1		0				0			21.2563	7.61	2	4	15.7392	7.61	2	3	16.2397	7.61	2	3	578	62.1502	6.78564
981085.XP_010101190.1	No gene match-Aldehyde dehydrogenase family	7.61	1	1	1	1										0															3.27807	7.61	1	1		0				0			184	20.6127	7.10791
981085.XP_010112581.1	No gene match-DnaJ homolog subfamily B member	7.59	1	2	2	5	6.69323	4.17	1	1	7.24319	4.17	1	1	6.29504	4.17	1	1		0				0				0			4.83059	3.42	1	1		0			5.65811	3.42	1	1	672	75.0977	6.29053
29760.VIT_10s0003g04360.t01	DDB1A DNA damage-binding protein	7.59	1	2	3	5		0				0				0				0			4.23802	2.77	1	1		0			7.96842	4.82	2	2		0			6.22819	2.04	1	2	685	74.3781	6.49365
981085.XP_010086957.1	No gene match-Belongs to the peroxidase family. Classical plant (class III) peroxidase subfamily	7.54	1	1	1	1	2.83166	7.54	1	1																		0				0				0				0			199	21.6746	9.67139
981085.XP_010089462.1	HPL Belongs to the cytochrome P450 family	7.47	1	1	1	1		0				0				0								0				0			4.49629	7.47	1	1									241	27.2481	9.20264
981085.XP_010092295.1	No gene match-(-)-alpha-pinene synthase-like	7.46	1	1	2	2	4.85207	4.4	1	1		0				0				0				0				0			3.54187	3.06	1	1		0				0			818	88.8045	6.85889
981085.XP_010111937.1	No gene match-	7.41	1	1	1	3	9.0875	7.41	1	2	4.23598	7.41	1	1		0				0				0				0				0				0				0			270	29.7749	9.93506
981085.XP_010089612.1	UGD1 UDP-glucose 6-dehydrogenase	7.41	1	2	2	5		0				0				0				0				0				0			8.28227	7.41	2	2	3.71453	3.09	1	1	8.30605	7.41	2	2	486	53.7146	6.85889
981085.XP_010104541.1	No gene match-Protein FAM135B-like isoform X1	7.41	1	1	1	4		0				0				0															9.39119	7.41	1	2	9.05507	7.41	1	2		0			243	27.1361	7.40088
29760.VIT_00s0414g00010.t01	No gene match-Belongs to the glycosyltransferase 2 family	7.39	4	8	10	18	20.171	2.96	4	4	20.7521	3.57	5	5	8.64085	1.67	2	2		0				0				0			22.3918	5.48	5	5	5.28839	1.43	1	1	3.93651	0.86	1	1	2098	235.172	6.29053
3694.POPTR_0009s15590.1	No gene match-Lysosomal beta glucosidase-like	7.35	1	1	1	2										0								0				0			3.22907	7.35	1	1		0			3.4348	7.35	1	1	204	22.4986	9.24658
3641.EOX91993	No gene match-Belongs to the argonaute family	7.33	1	1	1	1										0															3.31715	7.33	1	1									191	22.0681	8.38232
981085.XP_010106014.1	No gene match-membrane protein At1g75140-like	7.32	1	1	1	5	5.6995	7.32	1	5		0				0				0				0				0				0				0				0			669	74.7223	7.82568
225117.XP_009350615.1	No gene match-Signal-recognition-particle assembly has a crucial role in targeting secretory proteins to the rough endoplasmic reticulum membrane	7.3	4	4	5	5		0				0				0				0				0				0			2.97946	0.96	1	1		0			16.7448	6.35	4	4	1150	128.656	6.93213
3827.XP_004485411.1	No gene match-Squamous cell carcinoma antigen recognized by T-cells	7.28	2	1	3	13	8.61106	3.38	1	2	12.0297	3.38	1	3	8.36711	3.38	1	2						0				0			7.83488	4.74	2	2	7.27214	4.74	2	2	7.66046	4.74	2	2	591	65.1826	8.104
981085.XP_010092373.1	No gene match-subtilisin-like protease	7.27	1	1	1	1														0				0				0				0				0			3.95412	7.27	1	1	220	23.4419	8.83643
981085.XP_010090036.1	No gene match-Ectonucleotide pyrophosphatase phosphodiesterase family member	7.23	1	2	2	4	4.2541	3.72	1	1	4.11549	3.72	1	1	4.3858	3.72	1	1		0			2.99602	3.51	1	1						0				0				0			484	53.7306	6.21436
29730.Gorai.004G267900.1	No gene match-BEST Arabidopsis thaliana protein match is Leucine-rich repeat (LRR) family protein (TAIR	7.18	2	2	2	2		0				0				0				0				0				0				0			8.33895	7.18	2	2		0			543	60.4529	9.23193
28532.XP_010538424.1	No gene match-Inositol monophosphatase family	7.16	1	2	2	4																									3.46715	3.58	1	1	3.3318	3.58	1	1	7.01262	7.16	2	2	391	44.0116	7.69385
981085.XP_010100272.1	No gene match-La protein	7.15	1	1	6	21	9.39614	2.7	1	2	8.46651	2.7	1	2		0			5.65566	1.29	1	2	3.48188	1.29	1	1	2.84642	1.29	1	1	31.3617	4.45	4	8	4.27071	1.88	1	1	16.2302	3.4	3	4	853	94.9542	5.2749
981085.XP_010086796.1	No gene match-Cytochrome p450	7.14	2	1	1	1		0				0				0								0							5.51018	7.14	1	1		0				0			322	36.9107	9.34912
71139.XP_010044409.1	No gene match-23-bisphosphoglycerate-independent phosphoglycerate mutase	7.14	2	1	1	2		0				0				0				0			3.07146	7.14	1	1	3.1487	7.14	1	1						0							196	22.3708	6.94678
218851.Aquca_109_00013.1	No gene match-WD repeat-containing protein	7.12	1	1	6	27	7.85468	1.42	2	3	7.51333	1.42	2	3	4.9384	0.75	1	2		0				0				0			44.2513	4	3	9	8.9914	3.6	2	2	31.736	6.45	4	8	1474	164.905	6.17627
3656.XP_008456982.1	No gene match-Elongation factor	7.1	3	1	1	1		0				0				0				0				0				0			3.05822	7.1	1	1		0				0			169	18.5169	9.51025
981085.XP_010087603.1	No gene match-50S ribosomal protein L29	7.1	1	1	1	2										0															3.20307	7.1	1	1		0			3.12309	7.1	1	1	183	20.9493	9.89111
981085.XP_010111710.1	No gene match-Ubiquitin domain-containing protein	7.06	1	1	1	1	2.89728	7.06	1	1						0																				0							269	28.1186	4.97021
981085.XP_010113353.1	TRRAP Belongs to the PI3 PI4-kinase family	6.95	2	1	3	8	4.45121	2.21	1	1		0				0				0				0			4.1296	3.06	1	5	3.0287	1.69	1	1		0			3.33243	1.69	1	1	949	107.239	7.1665
981085.XP_010106651.1	No gene match-Heparanase-like protein	6.94	1	1	1	1		0												0								0				0				0			3.72964	6.94	1	1	245	27.5643	8.44092
3694.POPTR_0016s07720.1	No gene match-Sorting nexin	6.91	4	1	2	4						0												0				0			6.76691	6.91	2	2	4.41116	3.46	1	1	3.21213	3.46	1	1	405	44.9652	5.98584
981085.XP_010102306.1	No gene match-Ribose-5-phosphate isomerase	6.89	1	3	3	4	5.29444	1.97	1	1		0				0				0				0				0			5.39113	1.97	1	1	4.61118	2.95	1	1	5.39734	1.97	1	1	1117	124.566	6.66846
981085.XP_010111375.1	No gene match-Activator of 90 kDa heat shock protein	6.88	1	1	1	1		0				0				0				0				0				0			4.8326	6.88	1	1		0				0			320	35.5705	7.79639
981085.XP_010103694.1	No gene match-	6.87	1	1	1	1														0								0			3.57785	6.87	1	1		0				0			233	24.6201	7.37158
29730.Gorai.011G070000.1	No gene match-Belongs to the 'GDSL' lipolytic enzyme family	6.85	2	1	1	3		0				0				0								0				0			4.51889	6.85	1	1	4.2826	6.85	1	1	4.41841	6.85	1	1	219	23.945	5.30029
3760.EMJ23746	No gene match-26S proteasome non-atpase regulatory subunit	6.77	1	1	1	1		0			3.67668	6.77	1	1		0				0												0				0				0			443	49.2691	6.66846
981085.XP_010102651.1	No gene match-Belongs to the FPP GGPP synthase family	6.75	2	1	1	4		0				0				0												0			8.47798	6.75	1	2	4.52621	6.75	1	1	4.74191	6.75	1	1	237	25.8722	5.42725
3885.XP_007154297.1	BCE2 Lipoamide acyltransferase component of branched-chain alpha-keto acid dehydrogenase complex	6.74	2	2	2	2		0												0								0			4.55501	3.91	1	1		0			3.09073	2.83	1	1	460	50.039	5.52881
3983.cassava4.1_022665m	No gene match-Belongs to the peroxidase family	6.74	2	1	2	3		0				0				0				0				0				0			4.16846	3.72	1	1	3.44148	3.02	1	1	3.10101	3.02	1	1	430	47.5485	8.25049
3988.XP_002521961.1	No gene match-PPIases accelerate the folding of proteins. It catalyzes the cis-trans isomerization of proline imidic peptide bonds in oligopeptides	6.74	1	1	1	1		0				0				0								0				0			3.09504	6.74	1	1		0				0			193	21.0903	7.81104
3847.GLYMA16G31331.1	No gene match-Low-temperature-induced 65 kDa	6.71	2	1	1	1		0			2.91868	6.71	1	1		0																				0				0			298	31.8275	5.94775
161934.XP_010687283.1	No gene match-Required for maturation of ribosomal RNAs and formation of the large ribosomal subunit	6.7	2	2	2	7	3.20805	3.59	1	1	5.54563	3.59	1	2	3.58898	3.59	1	1		0				0				0			3.8493	3.11	1	1	3.61689	3.11	1	1	3.50521	3.11	1	1	418	46.7953	6.29053
981085.XP_010091945.1	MAN2A2 alpha-mannosidase	6.67	1	4	4	9	7.26386	3.84	2	2	3.78714	1.55	1	1	3.51343	1.55	1	1		0				0				0			14.4362	4.11	2	3		0			10.2509	2.47	1	2	1094	125.072	7.03467
981085.XP_010097569.1	No gene match-thaumatin-like protein	6.67	1	1	1	1														0			4.24269	6.67	1	1		0								0							300	32.1616	8.33838
57918.XP_004299654.1	No gene match-Phosphate-induced protein 1 conserved region	6.65	2	1	1	1		0				0																0							4.2191	6.65	1	1		0			316	33.7247	7.12256
981085.XP_010109139.1	MSRA4 Peptide methionine sulfoxide	6.64	1	1	1	3		0				0				0												0			3.09022	6.64	1	1	3.57664	6.64	1	1	3.64177	6.64	1	1	211	23.3655	8.57275
981085.XP_010112822.1	No gene match-Fasciclin-like arabinogalactan protein	6.64	2	1	1	1		0												0				0							3.9796	6.64	1	1		0				0			271	28.4666	5.31299
71139.XP_010040285.1	ATPG Belongs to the ATPase B chain family	6.62	1	4	4	5	3.33528	1.94	1	1	3.54846	1.94	1	1		0								0				0			3.32348	1.78	1	1		0			7.68379	4.52	2	2	619	69.4796	6.16357
981085.XP_010091526.1	Ggh Geranylgeranyl diphosphate reductase	6.62	1	1	1	1		0				0				0								0				0				0				0			4.07015	6.62	1	1	287	31.5024	9.14404
3988.XP_002523182.1	No gene match-Belongs to the 3-hydroxyisobutyrate dehydrogenase family	6.6	1	2	2	4		0				0				0			4.20978	3.4	1	1	4.55549	3.4	1	1	4.27153	3.4	1	1	3.22268	3.19	1	1		0				0			940	105.867	5.65576
3694.POPTR_0002s18020.1	No gene match-The pyruvate dehydrogenase complex catalyzes the overall conversion of pyruvate to acetyl-CoA and CO(2)	6.6	1	1	1	5						0								0				0				0			9.61214	6.6	1	2	5.17841	6.6	1	1	9.06802	6.6	1	2	303	34.1676	6.52197
981085.XP_010092876.1	No gene match-Reticulon-like protein	6.56	1	2	2	4	4.39556	3.69	1	1	7.2343	6.56	2	2	4.15456	3.69	1	1		0				0								0				0				0			488	53.1503	7.92822
3827.XP_004509045.1	No gene match-Lysosomal Pro-X	6.53	1	3	3	5		0				0				0				0				0				0			10.6311	6.53	3	3	3.75255	2.08	1	1	3.60334	2.08	1	1	674	74.6313	6.7124
3656.XP_008455493.1	No gene match-cation-transporting ATPase	6.52	1	2	3	7	6.29383	4.04	1	1	6.06955	4.04	1	1	6.23487	4.04	1	1						0				0			13.0829	5.43	2	3		0			4.0266	2.48	1	1	644	70.2921	8.1333
102107.XP_008222987.1	No gene match-Belongs to the peptidase A1 family	6.52	1	1	1	1		0				0				0								0				0			5.34421	6.52	1	1									445	47.3575	8.42627
29760.VIT_01s0011g02100.t01	No gene match-ATP-dependent Clp protease proteolytic subunit	6.42	1	1	1	1		0							3.22296	6.42	1	1										0				0				0							218	24.3202	6.21436
981085.XP_010110142.1	No gene match-Beta-hexosaminidase	6.41	1	1	1	6	8.40504	6.41	1	2	8.29613	6.41	1	2	9.1566	6.41	1	2		0												0				0				0			234	26.3247	9.71533
981085.XP_010091915.1	No gene match-Belongs to the AAA ATPase family	6.37	1	1	1	1		0				0				0				0				0				0				0			4.16328	6.37	1	1		0			534	61.4623	6.94678
29760.VIT_02s0109g00080.t01	PRK Phosphoribulokinase	6.37	2	2	4	7	5.52606	2.89	1	1		0				0								0				0			11.4676	4.78	3	3		0			14.6345	2.09	1	3	1005	110.497	5.30029
981085.XP_010109201.1	No gene match-Protein trichome birefringence-like 43	6.37	3	1	3	6	2.51294	2.12	1	1	2.58937	2.12	1	1		0				0				0				0			8.92171	5.98	2	2	4.68902	2.7	1	1	4.20636	3.28	1	1	518	57.403	7.31299
981085.XP_010101812.1	No gene match-	6.36	1	1	1	4						0								0				0				0			10.2626	6.36	1	2		0			10.1698	6.36	1	2	330	38.4462	10.0376
981085.XP_010094866.1	No gene match-acetyltransferase component of pyruvate dehydrogenase	6.23	1	1	1	1		0				0				0				0				0				0				0			4.48501	6.23	1	1		0			321	33.2203	6.01123
4081.Solyc01g007340.2.1	accD Component of the acetyl coenzyme A carboxylase (ACC) complex. Biotin carboxylase (BC) catalyzes the carboxylation of biotin on its carrier protein (BCCP) and then the CO(2) group is transferred by the transcarboxylase to acetyl-CoA to form malonyl- CoA	6.18	1	1	1	1	5.34958	6.18	1	1		0				0				0				0				0				0				0							502	56.8894	5.021
3760.EMJ12600	KAS1 Belongs to the beta-ketoacyl-ACP synthases family	6.17	1	2	2	5	3.04407	5.35	1	1	2.60072	5.35	1	1	2.35269	5.35	1	1						0							3.13146	5.35	1	1	3.24543	5.35	1	1		0			243	27.0342	9.84717
981085.XP_010104492.1	No gene match-Plant phosphoribosyltransferase C-terminal	6.16	3	2	3	14		0				0				0				0				0				0			26.0178	6.16	3	6	13.6791	2.14	1	3	21.1765	3.9	2	5	1590	178.855	8.35303
981085.XP_010113197.1	PNC1 Belongs to the mitochondrial carrier (TC 2.A.29) family	6.16	2	2	2	4		0				0				0				0				0							7.55573	6.16	2	2		0			6.97282	6.16	2	2	536	59.5332	5.5542
981085.XP_010101303.1	No gene match-Alcohol dehydrogenase-like	6.15	1	2	2	6	8.0542	5.83	1	2	7.44517	5.83	1	2	3.56433	5.83	1	1		0				0				0			3.93188	5.83	1	1		0				0			309	33.6727	6.59521
981085.XP_010092769.1	No gene match-Protein ASPARTIC PROTEASE IN GUARD CELL	6.11	1	2	2	2		0				0				0				0				0				0				0			5.5247	3.7	1	1	4.21109	2.41	1	1	1081	121.382	5.65576
981085.XP_010086829.1	No gene match-Protein CHAPERONE-LIKE PROTEIN OF POR1-like	6.07	1	2	2	4		0				0				0				0				0				0			4.01976	3.44	1	1	3.6641	3.44	1	1	7.98644	6.07	2	2	494	53.3838	8.66064
57918.XP_004293679.1	No gene match-Belongs to the glycosyl hydrolase 31 family	6.06	1	1	1	1		0				0				0				0				0				0				0				0			3.37391	6.06	1	1	297	32.818	9.37842
981085.XP_010089531.1	UBA1 Belongs to the ubiquitin-activating E1 family	6.04	1	1	1	3		0				0				0												0			8.93169	6.04	1	2					4.51034	6.04	1	1	331	37.0308	5.31299
981085.XP_010111996.1	No gene match-subtilisin-like protease	6.02	1	3	3	4		0			5.74242	5.56	2	2	3.23053	2.78	1	1		0				0				0				0			4.77316	2.78	1	1		0			648	67.9993	6.97607
981085.XP_010091334.1	DRT100 DNA-damage-repair toleration protein	6.01	1	1	1	1		0				0				0								0							3.82875	6.01	1	1		0				0			366	38.7466	5.66846
218851.Aquca_020_00331.1	No gene match-transcriptional regulatory protein	5.98	3	3	3	15	2.53605	1.09	1	1	2.66501	1.09	1	1		0				0				0			4.39354	3.46	1	9	11.7321	2.51	1	2	5.47294	2.51	1	1	5.89191	2.51	1	1	1472	158.992	7.94287
3641.EOY29871	No gene match-Belongs to the complex I 20 kDa subunit family	5.97	1	3	3	12	3.8935	2.02	1	1		0				0				0				0				0			17.5818	4.32	2	4	13.352	1.75	1	3	17.2451	1.75	1	4	1088	119.093	7.23975
981085.XP_010110531.1	No gene match-Vacuolar protein sorting-associated protein	5.95	1	2	2	5		0				0				0								0				0			6.24166	5.95	2	2	9.34288	5.95	2	2	5.30385	3.26	1	1	521	58.9762	8.88037
3827.XP_004494086.1	No gene match-Triosephosphate isomerase	5.89	1	1	1	2	6.44523	5.89	1	1	4.92608	5.89	1	1						0				0				0				0				0				0			543	61.0972	8.48486
102107.XP_008228940.1	No gene match-assists the folding of proteins upon ATP hydrolysis	5.86	1	1	1	1		0				0												0				0			3.27759	5.86	1	1		0				0			222	24.8531	7.88428
264402.Cagra.4195s0004.1.p	No gene match-glutamine synthetase	5.86	1	1	1	3										0															4.29686	5.86	1	1	4.42582	5.86	1	1	4.18298	5.86	1	1	239	27.9319	8.76318
981085.XP_010107369.1	No gene match-subtilisin-like protease	5.83	1	2	2	9	8.20664	4.51	1	2	7.18027	4.51	1	2	4.88373	4.51	1	1		0				0				0			10.0887	5.83	1	2	6.33796	5.83	1	1	6.62681	5.83	1	1	532	58.8991	8.48486
3885.XP_007142461.1	No gene match-galactinol--sucrose galactosyltransferase	5.82	2	2	2	4		0				0				0				0								0			7.70986	5.82	2	2	3.58764	2.7	1	1	3.49878	2.7	1	1	481	53.4491	6.34131
71139.XP_010053523.1	No gene match-Zeaxanthin epoxidase	5.79	2	1	3	9		0				0				0				0				0				0			18.7963	5.79	3	4	9.53658	2.27	1	2	14.9573	4.43	2	3	881	101.518	5.14795
2711.XP_006491418.1	No gene match-inactive purple acid phosphatase	5.78	2	2	3	9	11.7055	3.8	2	3	7.29998	3.8	2	2	4.65677	2.05	1	1		0				0				0			8.6118	1.98	1	2	4.42476	1.98	1	1		0			1315	144.995	6.45557
29730.Gorai.001G102500.1	No gene match-dCTP pyrophosphatase 1-like	5.78	3	1	2	5		0			5.34605	1.99	1	2	2.5761	1.99	1	1		0				0				0			9.21488	3.78	1	2		0				0			502	57.0877	4.89404
981085.XP_010098534.1	No gene match-Belongs to the oxygen-dependent FAD-linked oxidoreductase family	5.74	2	1	2	2						0				0				0				0				0			6.89134	5.74	2	2		0				0			540	60.4742	9.11475
3988.XP_002534559.1	No gene match-Protein phosphatase 2C 57-like	5.7	1	1	1	3	2.72326	5.7	1	1	3.35859	5.7	1	1	3.15863	5.7	1	1																		0				0			228	25.7397	8.04541
102107.XP_008240205.1	No gene match-T-complex protein 1 subunit	5.69	1	1	1	1		0			3.64786	5.69	1	1		0												0				0				0				0			545	58.8385	7.6499
981085.XP_010089531.1	UBA1 Belongs to the ubiquitin-activating E1 family	5.65	1	1	1	2	2.84503	5.65	1	1	2.39139	5.65	1	1						0				0				0												0			248	28.4364	6.771
264402.Cagra.0846s0008.1.p	No gene match-Belongs to the RuvB family	5.64	1	1	1	6		0				0				0								0				0			14.9863	5.64	1	3	5.52126	5.64	1	1	9.53334	5.64	1	2	390	42.8511	6.20166
2711.XP_006470030.1	No gene match-ribulose-phosphate 3-epimerase	5.62	1	1	1	1		0				0				0								0				0			5.0271	5.62	1	1		0				0			338	37.0819	8.68994
981085.XP_010102919.1	No gene match-Pectate lyase	5.62	1	1	1	1		0				0				0								0				0			3.54194	5.62	1	1		0				0			267	29.8517	7.13721
981085.XP_010105293.1	No gene match-Belongs to the pyruvate kinase family	5.59	2	1	1	3		0				0				0												0			3.08688	5.59	1	1	3.27779	5.59	1	1	3.05143	5.59	1	1	179	20.0055	8.60205
981085.XP_010101825.1	CAC3 Acetyl-coenzyme A carboxylase carboxyl transferase subunit alpha	5.53	3	1	1	1		0				0				0																0				0			4.34868	5.53	1	1	398	45.327	7.44482
29730.Gorai.002G241200.1	No gene match-Belongs to the eukaryotic ribosomal protein P1 P2 family	5.49	1	2	2	8	6.29998	1.67	1	2	4.32528	1.67	1	1		0				0				0				0			8.55736	3.82	1	2	8.99024	3.82	1	2	4.39897	3.82	1	1	838	92.7384	6.01123
981085.XP_010113385.1	No gene match-serine protease	5.49	2	2	2	3						0				0			4.40646	2.75	1	1	3.44546	2.75	1	1		0			4.14016	2.75	1	1		0				0			546	60.832	5.79541
981085.XP_010111760.1	No gene match-methyl-CpG-binding domain-containing protein	5.47	1	1	2	2		0				0				0			2.80816	2.63	1	1		0				0			3.0319	2.84	1	1		0				0			457	53.09	8.98291
981085.XP_010098386.1	No gene match-Glutelin type-A	5.45	1	1	1	2		0				0				0			2.93988	5.45	1	1	3.24544	5.45	1	1		0				0				0				0			257	27.8195	5.24951
981085.XP_010090695.1	No gene match-Epidermal growth factor receptor substrate 15-like	5.41	1	1	1	1		0				0				0				0				0				0				0				0			3.94998	5.41	1	1	425	48.0247	6.3667
981085.XP_010095996.1	No gene match-Domain in histone families 1 and 5	5.35	2	1	1	2	3.11571	5.35	1	1	2.9954	5.35	1	1		0				0				0				0				0				0				0			355	37.3882	10.9604
225117.XP_009338775.1	No gene match-RIBOSOMAL protein	5.33	1	1	1	2		0				0				0				0				0				0			4.99286	5.33	1	1		0			4.92633	5.33	1	1	319	35.5915	10.272
981085.XP_010089084.1	No gene match-BTB POZ domain-containing protein	5.32	1	1	1	2		0				0				0				0			4.68575	5.32	1	2		0				0				0				0			489	53.0899	6.27783
981085.XP_010094101.1	Cht4 Endochitinase	5.3	1	1	1	1	4.05065	5.3	1	1		0				0				0				0								0				0				0			717	80.289	5.99854
3694.POPTR_0007s05910.1	No gene match-Belongs to the multicopper oxidase family	5.28	2	2	3	4	2.712	1.16	1	1		0			2.74665	1.16	1	1		0				0				0			9.13861	4.11	2	2		0				0			1118	122.244	6.7417
981085.XP_010090264.1	No gene match-DNA-damage-repair toleration protein	5.28	1	1	1	2		0				0				0			3.83787	5.28	1	1	3.86905	5.28	1	1						0				0				0			360	38.9897	6.39209
3983.cassava4.1_023396m	No gene match-Belongs to the terpene cyclase mutase family	5.28	1	1	1	2																						0			4.32118	5.28	1	1	3.98723	5.28	1	1					284	30.7001	4.51318
218851.Aquca_060_00006.1	No gene match-Belongs to the eukaryotic ribosomal protein P1 P2 family	5.26	9	2	3	6		0				0				0				0				0				0			16.6705	5.26	3	4		0			8.60885	3.47	2	2	1065	116.493	6.07471
981085.XP_010101487.1	PRPL10 50S ribosomal protein L10	5.26	1	1	1	1		0																				0			3.72102	5.26	1	1		0				0			399	45.3843	8.03076
102107.XP_008228637.1	No gene match-Chaperone protein	5.26	1	1	1	1		0				0				0																0				0			3.16657	5.26	1	1	285	30.3853	8.66064
3694.POPTR_0008s05610.1	No gene match-Belongs to the glycosyl hydrolase 17 family	5.22	1	2	2	4		0												0				0				0			9.07578	5.22	2	2		0			8.46173	5.22	2	2	766	86.7371	7.45947
3656.XP_008451673.1	No gene match-Belongs to the peptidase M16 family	5.2	1	1	1	2																		0							4.24827	5.2	1	1		0			4.39007	5.2	1	1	250	27.9353	6.29053
57918.XP_004297368.1	No gene match-Belongs to the peptidase S10 family	5.12	1	1	1	1		0				0			5.71039	5.12	1	1						0				0				0				0				0			508	56.8471	6.37939
29730.Gorai.011G128100.1	No gene match-Plant non-specific lipid-transfer proteins transfer phospholipids as well as galactolipids across membranes. May play a role in wax or cutin deposition in the cell walls of expanding epidermal cells and certain secretory tissues	5.07	1	2	2	5		0				0				0								0				0			6.33241	5.07	2	2	3.4039	2.62	1	1	6.81624	5.07	2	2	572	62.7451	9.15869
981085.XP_010090327.1	No gene match-subtilisin-like protease	5.05	1	1	1	1		0								0				0				0				0				0			5.92422	5.05	1	1		0			792	83.5166	8.98291
3760.EMJ03345	NTRB Belongs to the class-II pyridine nucleotide-disulfide oxidoreductase family	5	1	1	1	1	4.05321	5	1	1		0				0								0								0				0				0			400	42.811	8.1333
981085.XP_010095611.1	No gene match-methyl-CpG-binding domain-containing protein	5	1	1	1	2						0				0				0				0							3.9659	5	1	1		0			3.10553	5	1	1	300	33.08	4.85596
3659.XP_004170716.1	No gene match-Belongs to the glycosyl hydrolase 18 family	4.93	2	1	1	1		0			2.79058	4.93	1	1		0				0				0				0				0				0				0			365	41.0043	7.06396
3760.EMJ06416	No gene match-	4.91	1	1	1	2		0				0				0				0				0								0				0			4.64556	4.91	1	2	550	60.0368	6.69775
981085.XP_010090185.1	No gene match-galactinol--sucrose galactosyltransferase	4.89	1	1	1	2		0				0				0												0			4.10799	4.89	1	1	3.97004	4.89	1	1		0			348	38.5402	5.23682
3750.XP_008380456.1	No gene match-Belongs to the UDP-glycosyltransferase family	4.87	1	1	1	1		0								0								0							4.71179	4.87	1	1		0				0			493	55.7008	5.38916
3694.POPTR_0007s12750.1	SDH1-1 Flavoprotein (FP) subunit of succinate dehydrogenase (SDH) that is involved in complex II of the mitochondrial electron transport chain and is responsible for transferring electrons from succinate to ubiquinone (coenzyme Q)	4.8	2	1	2	5		0				0				0								0				0			7.29548	4.8	2	2	7.13394	4.8	2	2	3.48922	2.04	1	1	687	78.0129	6.40479
102107.XP_008233823.1	No gene match-May be involved in both secretory and endocytic intracellular trafficking in the endosomal prevacuolar compartments	4.77	1	2	2	4		0				0				0				0				0				0			3.26633	2.39	1	1	9.81183	4.77	2	2	3.19539	2.39	1	1	1174	113.648	9.94971
981085.XP_010106160.1	CPX Coproporphyrinogen-III oxidase	4.76	1	1	1	1														0				0				0			5.38804	4.76	1	1		0				0			420	43.7095	9.37842
3847.GLYMA13G07990.2	No gene match-ABC transporter G family member	4.73	3	2	3	9		0				0				0				0				0				0			15.9131	2.79	2	3	14.3828	2.79	2	3	15.3584	4.73	3	3	1755	193.141	5.89697
3656.XP_008466719.1	No gene match-Tetratricopeptide repeat	4.72	1	1	1	2		0			4.7719	4.72	1	1	4.12087	4.72	1	1														0				0				0			339	37.6862	5.10986
2711.XP_006494246.1	No gene match-acyl-activating enzyme 17	4.68	3	2	2	3		0				0				0				0				0				0			4.14417	1.71	1	1		0			9.05622	4.68	2	2	877	96.211	8.25049
981085.XP_010101294.1	No gene match-Prolyl endopeptidase-like	4.68	1	1	1	2						0				0				0				0				0			3.29104	4.68	1	1		0			3.50747	4.68	1	1	299	33.1408	9.78857
3988.XP_002513353.1	PGK1 Belongs to the phosphoglycerate kinase family	4.66	1	1	1	3		0				0				0				0				0				0			4.66644	4.66	1	1	4.69126	4.66	1	1	4.44277	4.66	1	1	386	42.3479	7.91357
981085.XP_010110162.1	No gene match-	4.65	1	4	4	5		0				0				0			2.83883	1.31	1	1		0			3.14524	1.31	1	1	7.45088	3.18	2	2		0			3.25309	1.22	1	1	1225	135.979	6.50732
3694.POPTR_0006s20270.1	No gene match-Glyco_18	4.59	1	1	1	1		0				0				0			3.54711	4.59	1	1		0				0				0				0							370	41.2685	8.90967
3750.XP_008366724.1	No gene match-Auxilin-related protein	4.58	1	2	2	2	4.75765	4.58	1	1		0				0				0								0			3.56779	2.83	1	1		0				0			459	51.8011	6.55127
981085.XP_010108426.1	No gene match-Transferase family	4.56	1	3	3	6	4.08077	2.71	1	1	2.30268	2.71	1	1		0				0				0				0			7.38755	3.82	2	2	3.94063	1.85	1	1	3.14847	1.97	1	1	811	88.5695	7.73779
4577.GRMZM2G125149_P01	No gene match-May play a role in vesicular transport from endoplasmic reticulum to Golgi	4.52	1	4	4	23	8.21636	4.13	1	2	7.69633	4.13	1	2	4.5668	4.13	1	1		0				0				0			35.0919	4.01	3	8	22.9578	4.01	2	5	23.1023	4.01	2	5	774	81.6441	7.75244
981085.XP_010100119.1	CDSP32 Thioredoxin-like protein CDSP32	4.49	1	1	1	2		0				0				0												0			3.24587	4.49	1	1		0			4.01348	4.49	1	1	312	34.8038	7.48877
981085.XP_010093854.1	ATR2 belongs to the flavoprotein pyridine nucleotide cytochrome reductase family	4.45	1	1	1	5		0				0				0				0				0							11.0669	4.45	1	2	11.1072	4.45	1	2	5.7999	4.45	1	1	1123	122.181	6.93213
29730.Gorai.006G232200.1	OASC Belongs to the cysteine synthase cystathionine beta- synthase family	4.45	1	1	1	1		0				0				0				0				0				0			4.40119	4.45	1	1		0				0			494	55.5137	8.33838
981085.XP_010100789.1	No gene match-Belongs to the glycosyl hydrolase 17 family	4.44	1	2	2	3		0			2.29021	3.43	1	1		0				0				0				0			3.87268	3.64	1	1	3.47668	3.64	1	1		0			495	55.2677	9.53955
981085.XP_010097281.1	No gene match-Heterogeneous nuclear ribonucleoprotein	4.36	2	2	2	4		0				0				0				0								0			9.32324	4.36	2	2	5.50664	2.77	1	1	6.62393	2.77	1	1	1010	109.331	8.38232
981085.XP_010108169.1	No gene match-Belongs to the universal ribosomal protein uS5 family	4.36	2	1	2	3		0				0				0				0				0				0			6.65124	4.36	2	2		0			3.33243	2.33	1	1	688	77.0595	6.66846
57918.XP_004300190.1	No gene match-transcription factor	4.35	1	1	1	1		0				0				0															4.03267	4.35	1	1		0				0			575	63.3919	9.23193
3641.EOY00862	No gene match-Core subunit of the mitochondrial membrane respiratory chain NADH dehydrogenase (Complex I) that is believed to belong to the minimal assembly required for catalysis. Complex I functions in the transfer of electrons from NADH to the respiratory chain	4.29	1	1	1	2		0				0												0							3.56729	4.29	1	1		0			3.29791	4.29	1	1	490	53.5952	8.23584
981085.XP_010108886.1	No gene match-LisH domain and HEAT repeat-containing protein	4.29	1	1	1	3		0				0				0				0								0			5.25284	4.29	1	1	6.41333	4.29	1	1	5.64518	4.29	1	1	559	62.2604	6.62451
981085.XP_010090382.1	No gene match-Phenazine biosynthesis-like domain-containing protein	4.29	1	1	1	2										0															4.63287	4.29	1	1		0			3.96316	4.29	1	1	489	53.3724	6.0874
981085.XP_010086735.1	No gene match-MLP-like protein	4.26	1	2	2	3		0			3.10514	2.53	1	1		0				0				0				0				0			3.55576	1.73	1	1	3.25789	1.73	1	1	751	84.8331	6.82959
981085.XP_010108483.1	MSD Destroys radicals which are normally produced within the cells and which are toxic to biological systems	4.26	1	1	1	1		0				0								0				0							3.30718	4.26	1	1		0				0			305	36.3312	6.03662
981085.XP_010099731.1	No gene match-phosphoribosylformylglycinamidine synthase	4.24	2	2	2	2		0				0			5.08009	2.08	1	1						0				0			5.72186	2.16	1	1		0				0			1391	152.435	5.63037
981085.XP_010106954.1	No gene match-Mitochondrial import receptor subunit	4.23	1	1	1	1														0								0				0				0			3.10778	4.23	1	1	284	32.2635	9.51025
981085.XP_010099974.1	No gene match-glycerophosphoryl diester phosphodiesterase	4.18	3	1	1	3		0				0				0								0				0			4.43198	4.18	1	1	4.76678	4.18	1	1	4.57106	4.18	1	1	478	51.8617	6.75635
981085.XP_010097667.1	PRPL3 Belongs to the universal ribosomal protein uL3 family	4.18	1	1	1	2		0				0				0				0				0				0			3.13155	4.18	1	1		0			3.29472	4.18	1	1	287	31.2981	10.521
3760.EMJ18177	No gene match-von Willebrand factor type A domain	4.17	1	1	1	1		0								0								0				0				0				0			3.92339	4.17	1	1	624	69.924	6.59521
3760.EMJ03278	No gene match-Phosphoserine aminotransferase	4.15	1	1	1	1		0				0				0				0				0				0				0				0			4.02112	4.15	1	1	434	48.0795	7.69385
3694.POPTR_0001s26040.1	No gene match-Binds to the signal sequence of presecretory protein when they emerge from the ribosomes and transfers them to TRAM (translocating chain-associating membrane protein)	4.1	1	2	2	7		0				0				0				0				0				0			12.3459	4.1	2	3	9.14716	4.1	2	2	6.9408	1.78	1	2	732	79.5145	5.74463
981085.XP_010099977.1	No gene match-Upstream activation factor subunit	4.09	1	2	2	8	9.0965	3.15	1	2	3.95399	3.15	1	1		0				0				0				0			15.4474	3.46	1	3		0			9.945	3.46	1	2	635	71.5765	8.36768
3847.GLYMA14G04480.1	No gene match-RNA recognition motif	4.08	1	1	1	1		0				0																				0				0			5.21679	4.08	1	1	515	56.0943	5.17334
981085.XP_010090082.1	No gene match-Adds a myristoyl group to the N-terminal glycine residue of certain cellular proteins	4.06	1	1	1	2		0				0								0				0				0			5.44514	4.06	1	1	5.28626	4.06	1	1		0			443	50.8988	6.48096
981085.XP_010098938.1	No gene match-Acts in the modification of cell walls via demethylesterification of cell wall pectin	4.03	1	1	1	1		0				0			2.36338	4.03	1	1		0				0				0				0				0				0			347	37.5269	8.44092
3760.EMJ08534	No gene match-Chloroplast stem-loop binding protein of 41 kDa b	4	6	1	2	3		0				0				0				0				0				0			9.84012	4	2	2		0			4.8797	2.27	1	1	1101	121.656	7.37158
981085.XP_010092846.1	No gene match-regulation of ARF protein signal transduction	3.97	6	4	5	15	4.20696	1.32	1	1	4.32319	1.32	1	1	6.14349	2.18	2	2		0				0							17.4582	2.31	2	4	9.62032	1.19	1	2	23.0279	3.44	3	5	1513	165.912	5.64307
4096.XP_009802766.1	SQD1 UDP-sulfoquinovose synthase	3.94	1	1	1	1		0				0				0								0				0			5.32521	3.94	1	1		0				0			686	75.0949	6.69775
3847.GLYMA01G42420.1	No gene match-Phospholipase D	3.93	1	1	1	1		0				0				0				0												0				0			4.32389	3.93	1	1	815	94.9276	7.78174
981085.XP_010090203.1	No gene match-This magnesium-dependent enzyme catalyzes the hydrolysis of ATP coupled with the transport of calcium	3.92	1	1	1	1		0				0				0				0				0				0			5.6653	3.92	1	1		0				0			740	80.4299	5.68115
981085.XP_010099784.1	No gene match-Mitotic checkpoint family protein	3.88	1	1	1	2		0				0				0												0			7.04992	3.88	1	2		0				0			567	61.3264	5.94775
102107.XP_008218927.1	No gene match-Belongs to the adenylate kinase family	3.88	1	1	1	3	2.67043	3.88	1	1	2.75173	3.88	1	1	2.54964	3.88	1	1						0								0								0			335	37.4623	7.86963
225117.XP_009367462.1	No gene match-Lactoylglutathione lyase	3.87	1	1	1	1		0				0				0				0				0				0			3.72249	3.87	1	1		0				0			413	44.3619	5.84619
981085.XP_010113340.1	No gene match-Cold shock protein	3.83	1	1	1	1		0			2.55342	3.83	1	1		0				0				0				0				0				0				0			287	27.9202	7.09326
981085.XP_010100717.1	No gene match-RAVE protein 1 C terminal	3.83	2	2	2	2		0				0				0				0				0							6.73549	3.83	2	2		0				0			678	74.4208	5.75732
981085.XP_010094136.1	No gene match-Phosphate-induced protein 1 conserved region	3.8	1	1	1	2		0				0				0				0				0				0			3.26363	3.8	1	1		0			3.88601	3.8	1	1	342	36.9891	9.71533
225117.XP_009348857.1	No gene match-CCR4-NOT transcription complex subunit	3.76	2	2	2	2		0				0				0				0				0				0			4.46361	1.88	1	1		0			3.58161	1.88	1	1	957	106.324	6.96143
2711.XP_006489186.1	CLA1 1-deoxy-D-xylulose-5-phosphate synthase	3.76	1	2	2	3		0			2.38479	1.61	1	1	2.64779	1.61	1	1						0				0			5.09265	3.36	1	1		0				0			744	83.0773	7.04932
3750.XP_008359895.1	No gene match-	3.69	1	1	1	1		0				0				0															5.38269	3.69	1	1		0				0			623	66.1469	5.5415
981085.XP_010108057.1	No gene match-MINDY deubiquitinase	3.69	1	4	5	8	2.85147	0.8	1	1		0				0				0				0				0			16.1072	2.89	4	4	8.00018	1.5	2	2	3.69713	0.64	1	1	1868	201.422	5.2749
37682.EMT17006	No gene match-Thioredoxin-like protein	3.64	1	1	1	2		0				0				0				0				0				0			3.83149	3.64	1	1		0			3.21641	3.64	1	1	467	52.5069	7.6499
3641.EOY17778	PLC1 Phosphoinositide phospholipase C	3.64	1	1	1	2		0				0				0				0				0				0			3.8714	3.64	1	1	3.69072	3.64	1	1		0			440	49.1853	7.35693
981085.XP_010102045.1	No gene match-flavin-containing monooxygenase	3.63	3	2	2	4						0				0			6.22657	3.63	2	2	4.2092	1.76	1	1	3.52855	1.76	1	1		0				0				0			910	102.736	7.03467
3988.XP_002512311.1	No gene match-	3.62	1	1	1	1		0				0				0				0				0				0			4.00688	3.62	1	1		0				0			800	92.0841	5.85889
102107.XP_008228940.1	No gene match-assists the folding of proteins upon ATP hydrolysis	3.6	1	1	1	1		0			3.68478	3.6	1	1		0				0								0				0				0				0			667	74.6783	6.39209
981085.XP_010112895.1	No gene match-phagosome-lysosome fusion involved in apoptotic cell clearance	3.58	1	1	1	4		0				0																			10.1201	3.58	1	2		0			9.5106	3.58	1	2	503	55.7578	7.23975
3641.EOY06548	EIF2S3 eukaryotic translation initiation factor 2	3.58	1	1	1	2		0				0				0				0				0				0			4.55115	3.58	1	1		0			4.04423	3.58	1	1	699	78.5414	6.90283
981085.XP_010097974.1	SBP Selenium-binding protein	3.56	1	1	1	1		0			4.79967	3.56	1	1		0								0				0				0				0				0			843	92.031	6.01123
981085.XP_010087424.1	No gene match-At5g49945-like	3.56	1	1	1	3		0								0				0				0							4.02472	3.56	1	1	3.72351	3.56	1	1	3.50558	3.56	1	1	421	47.184	4.86865
3641.EOY16041	No gene match-Endoplasmic reticulum-Golgi intermediate compartment protein	3.54	1	2	2	4		0								0			3.54805	1.53	1	1	3.54526	1.53	1	1	2.99808	1.53	1	1	3.12228	2.01	1	1		0				0			1046	117.529	7.97217
981085.XP_010097229.1	No gene match-methyl-CpG-binding domain-containing protein	3.53	1	1	1	1						0												0							3.24546	3.53	1	1		0				0			425	45.8248	4.56396
981085.XP_010086819.1	No gene match-Belongs to the disease resistance NB-LRR family	3.51	1	1	1	1		0				0			4.84045	3.51	1	1		0				0				0				0				0				0			1252	144.147	9.36377
981085.XP_010087071.1	No gene match-YT521-B-like domain	3.51	1	1	1	1		0				0				0				0				0				0			4.34843	3.51	1	1		0				0			485	53.9424	7.31299
3988.XP_002524017.1	No gene match-Belongs to the BolA IbaG family	3.47	1	2	2	5		0				0				0				0				0				0			8.2121	3.47	2	2		0			13.2122	3.47	2	3	893	99.185	6.68311
981085.XP_010103532.1	No gene match-vinorine synthase activity	3.43	1	1	1	1						0				0				0				0				0				0			3.86048	3.43	1	1		0			466	52.5366	6.21436
981085.XP_010088332.1	No gene match-Nudix hydrolase 19	3.42	2	1	1	1		0				0				0												0			4.32895	3.42	1	1		0				0			819	88.8693	6.48096
85681.XP_006451555.1	No gene match-translation initiation factor activity	3.41	1	1	1	9		0				0				0								0							3.28367	3.41	1	6		0			3.2756	3.41	1	3	557	65.2341	8.29443
981085.XP_010096245.1	DES Belongs to the cytochrome P450 family	3.4	1	1	1	6		0				0				0				0				0				0			8.35223	3.4	1	2	8.65108	3.4	1	2	9.17116	3.4	1	2	529	60.009	8.79248
981085.XP_010096454.1	No gene match-intracellular protein transport protein	3.39	2	2	3	7		0				0				0				0			3.7685	1.95	1	1		0			17.5254	3.39	2	4		0			10.6582	2.09	1	2	1386	153.893	5.99854
981085.XP_010105263.1	No gene match-Purple acid phosphatase	3.38	1	1	1	15	30.397	3.38	1	7	22.5675	3.38	1	5	14.3981	3.38	1	3		0				0				0				0				0				0			770	86.7613	6.66846
3880.AES83163	No gene match-	3.38	1	1	1	1						0								0								0			3.30853	3.38	1	1		0				0			444	50.7883	4.90674
981085.XP_010092373.1	No gene match-subtilisin-like protease	3.37	1	1	1	1		0				0				0				0				0				0				0			3.5457	3.37	1	1		0			594	67.3193	8.89502
71139.XP_010069596.1	No gene match-At5g48480	3.3	1	4	4	15	4.73465	2.33	1	1	9.32396	2.33	1	2	3.97748	2.33	1	1		0				0				0			20.7998	2.78	3	4	16.6547	2.72	2	3	19.1605	2.78	3	4	1546	169.057	6.11279
3750.XP_008369321.1	No gene match-Belongs to the peroxidase family. Classical plant (class III) peroxidase subfamily	3.28	1	1	1	1	3.77147	3.28	1	1		0				0				0				0				0				0				0				0			1007	111.62	6.22705
225117.XP_009340176.1	No gene match-quinone oxidoreductase	3.25	1	1	1	2		0				0				0				0				0				0				0			3.75252	3.25	1	1	3.21697	3.25	1	1	492	54.1414	5.87158
981085.XP_010101743.1	No gene match-Phosphate-induced protein 1 conserved region	3.22	1	1	1	2	4.5193	3.22	1	1	4.0297	3.22	1	1		0				0												0				0				0			653	72.3187	8.67529
981085.XP_010101270.1	No gene match-Alpha/beta hydrolase family	3.21	1	3	3	4		0			5.93475	2.2	2	2	2.46371	1.24	1	1		0				0				0				0				0			3.88968	1.97	1	1	1773	192.214	7.18115
29760.VIT_18s0001g00090.t01	No gene match-Protein of unknown function (DUF760)	3.21	1	1	1	2		0				0				0				0								0			4.7167	3.21	1	1		0			5.25604	3.21	1	1	592	64.1884	5.26221
981085.XP_010107256.1	No gene match-ribosomal protein import into nucleus	3.18	3	1	1	1		0				0				0															3.36309	3.18	1	1		0				0			503	55.9274	4.77979
161934.XP_010683487.1	No gene match-Elongation factor P	3.17	2	1	2	3		0			2.55415	1.92	1	1		0				0				0				0			3.41728	1.25	1	1		0			3.14309	1.25	1	1	1200	132.275	7.09326
981085.XP_010106995.1	No gene match-ATP-dependent RNA helicase	3.1	1	1	1	1	3.71794	3.1	1	1		0				0				0								0				0				0				0			840	93.558	6.12549
102107.XP_008224006.1	No gene match-Cysteine-rich repeat secretory protein	3.09	1	1	1	3		0				0				0				0				0				0			5.56889	3.09	1	1	5.32246	3.09	1	1	4.35482	3.09	1	1	873	94.948	8.11865
981085.XP_010095748.1	No gene match-Belongs to the peptidase A1 family	3.08	1	1	1	3		0				0				0			4.13704	3.08	1	1	3.95258	3.08	1	1	3.29239	3.08	1	1		0				0				0			487	52.0413	8.44092
3641.EOY24957	No gene match-	3.08	3	1	1	3		0				0				0															5.23144	3.08	1	1	4.47906	3.08	1	1	4.65109	3.08	1	1	715	81.2271	4.70361
981085.XP_010088971.1	CPN10 Belongs to the GroES chaperonin family	3.05	1	1	1	3	3.80443	3.05	1	1	3.17943	3.05	1	1	2.70405	3.05	1	1		0				0				0				0				0				0			492	54.7157	5.22412
981085.XP_010086906.1	No gene match-Gamma-glutamyltranspeptidase	3.03	1	1	1	1	3.4575	3.03	1	1		0				0												0				0				0				0			692	73.9832	5.35107
29730.Gorai.006G166000.1	PAL1 Phenylalanine ammonialyase	2.96	2	1	1	1		0			3.00789	2.96	1	1		0																0				0				0			608	66.7215	6.63916
981085.XP_010091874.1	No gene match-	2.94	1	1	1	1		0								0								0							3.28551	2.94	1	1		0				0			442	48.6744	7.76709
4081.Solyc02g086830.2.1	No gene match-Trypsin	2.89	1	1	1	2		0				0				0								0				0			4.46111	2.89	1	1		0			4.4412	2.89	1	1	519	58.358	6.88818
981085.XP_010097504.1	No gene match-Belongs to the alpha-IPM synthase homocitrate synthase family	2.89	6	1	2	3		0				0				0				0				0				0			7.59085	2.89	2	2		0			3.15841	1.28	1	1	1176	130.208	7.1665
981085.XP_010105918.1	No gene match-Belongs to the major facilitator superfamily. Sugar transporter (TC 2.A.1.1) family	2.87	1	1	1	3	4.02268	2.87	1	1	3.91271	2.87	1	1	4.33746	2.87	1	1						0				0				0				0				0			661	72.2872	7.57666
981085.XP_010093001.1	No gene match-protease binding	2.83	1	1	1	9	4.55348	2.83	1	9		0				0				0				0				0				0				0				0			1376	154.205	5.90967
981085.XP_010102743.1	No gene match-Ganglioside-induced differentiation-associated protein	2.83	1	1	1	1						0								0				0							4.2364	2.83	1	1		0				0			814	88.0832	6.07471
102107.XP_008228581.1	No gene match-NUP50 (Nucleoporin 50 kDa)	2.79	1	1	1	1		0				0				0				0				0								0				0			3.06771	2.79	1	1	430	45.6772	4.75439
981085.XP_010104865.1	No gene match-E3 ubiquitin-protein ligase	2.75	1	1	1	2		0				0				0				0				0				0			4.8076	2.75	1	1		0			4.95532	2.75	1	1	765	84.9754	8.07471
981085.XP_010088975.1	No gene match-Proteasome-associated protein ECM29 homolog	2.73	1	1	1	2		0				0				0				0								0			3.18205	2.73	1	1	3.31135	2.73	1	1		0			439	49.5091	4.56396
981085.XP_010088853.1	No gene match-leucine-rich repeat extensin-like protein	2.69	1	1	1	1	4.05028	2.69	1	1		0				0				0								0				0				0				0			893	96.5529	8.06006
13333.ERN10101	SHMT Interconversion of serine and glycine	2.65	1	2	2	6		0				0				0				0				0				0			6.53489	2.65	2	2	7.28956	2.65	2	2	7.5513	2.65	2	2	1019	114.768	5.31299
981085.XP_010108838.1	No gene match-Chalcone isomerase-like	2.64	5	1	1	2		0				0				0				0								0			3.11507	2.64	1	1	3.3863	2.64	1	1		0			681	75.0799	6.99072
981085.XP_010100254.1	No gene match-ER membrane protein complex	2.64	1	2	2	2		0				0			2.75977	1.11	1	1	3.02641	1.53	1	1		0				0				0				0				0			1173	127.438	8.20654
71139.XP_010053079.1	No gene match-UPF0160 protein	2.63	1	1	1	10		0				0				0				0				0				0			35.7314	2.63	1	5	7.41003	2.63	1	1	28.7109	2.63	1	4	1330	145.519	6.27783
4096.XP_009797267.1	No gene match-endochitinase	2.62	1	1	1	2	5.50195	2.62	1	2		0				0								0				0				0				0				0			1988	222.016	6.66846
981085.XP_010104608.1	No gene match-2OG-Fe(II) oxygenase superfamily	2.62	1	1	1	9		0				0				0				0				0				0			4.39023	2.62	1	8	4.09157	2.62	1	1		0			1220	135.39	8.04541
2711.XP_006488150.1	PDIL5-1 Protein disulfide isomerase-like 5-1	2.61	1	1	1	3	3.17626	2.61	1	1	3.14457	2.61	1	1	3.6293	2.61	1	1		0				0				0				0				0				0			614	64.626	6.84424
981085.XP_010090304.1	TOC86 Translocase of chloroplast	2.61	1	1	1	1	3.65173	2.61	1	1		0				0																0				0				0			1224	134.243	4.99561
981085.XP_010093090.1	No gene match-LRR receptor-like serine threonine-protein kinase	2.6	1	1	1	1		0				0								0				0				0				0				0			4.11287	2.6	1	1	1117	124.086	6.59521
3750.XP_008338839.1	No gene match-Belongs to the FPP GGPP synthase family	2.58	1	1	1	1		0				0				0															5.91047	2.58	1	1		0				0			1278	140.365	7.62061
981085.XP_010096934.1	No gene match-PAP_fibrillin	2.58	1	1	1	2		0			3.13338	2.58	1	1	3.24777	2.58	1	1		0				0				0				0				0				0			543	59.3755	5.75732
264402.Cagra.0338s0018.1.p	No gene match-protein domain specific binding	2.56	1	1	1	5		0				0				0				0				0				0			10.5437	2.56	1	2	15.9275	2.56	1	3		0			781	86.2322	6.18896
981085.XP_010109666.1	No gene match-G-patch domain	2.54	1	1	1	2		0				0				0				0				0				0			3.12962	2.54	1	1		0			3.28722	2.54	1	1	668	72.0021	9.5835
3885.XP_007142476.1	No gene match-Cytosolic enolase	2.52	1	2	2	2		0				0				0				0				0				0			3.70691	1.04	1	1		0			3.97056	1.49	1	1	1545	168.606	6.03662
981085.XP_010105882.1	ACC2 Acetyl-CoA Carboxylase	2.49	2	1	1	1		0				0				0				0				0				0			4.10111	2.49	1	1		0				0			724	80.0784	6.15088
981085.XP_010109530.1	No gene match-Belongs to the peroxidase family. Classical plant (class III) peroxidase subfamily	2.48	2	2	2	2		0				0				0				0				0				0			6.75736	2.48	2	2		0				0			1209	132.648	5.31299
981085.XP_010111696.1	No gene match-Bromodomain	2.47	1	1	1	1		0				0				0				0				0				0			4.11213	2.47	1	1		0				0			932	99.6331	7.79639
981085.XP_010098318.1	No gene match-Domain of unknown function (DUF3444)	2.42	1	1	1	5		0				0				0				0				0								0				0			4.08394	2.42	1	5	825	94.2415	6.63916
981085.XP_010106226.1	No gene match-BAG family molecular chaperone regulator	2.42	1	1	1	1		0				0				0				0				0				0				0			3.59109	2.42	1	1		0			660	73.4403	8.66064
981085.XP_010105788.1	No gene match-Pre-mRNA-splicing factor ATP-dependent RNA helicase	2.37	1	1	1	3	4.49454	2.37	1	3		0				0				0				0				0				0				0				0			1522	174.798	8.71924
981085.XP_010104137.1	CARB Carbamoyl-phosphate synthase large	2.36	1	2	2	3		0				0				0			4.53027	1.18	1	1	4.43157	1.18	1	1		0			3.97997	1.18	1	1		0				0			1525	170.647	8.86572
981085.XP_010099530.1	No gene match-Staphylococcal nuclease domain-containing protein	2.26	1	1	1	2		0				0				0								0				0			4.31799	2.26	1	1		0			3.63497	2.26	1	1	928	98.3031	8.54346
72664.XP_006407128.1	No gene match-glyceraldehyde-3-phosphate dehydrogenase (NAD(P)+) (phosphorylating) activity	2.26	1	1	1	2		0				0				0				0				0				0			3.46437	2.26	1	1		0			3.6932	2.26	1	1	665	72.8662	8.74854
981085.XP_010089285.1	No gene match-Belongs to the UDP-glycosyltransferase family	2.23	1	1	1	5		0				0				0				0				0				0			11.192	2.23	1	2	8.67883	2.23	1	2	4.00674	2.23	1	1	851	92.8485	6.37939
981085.XP_010092390.1	No gene match-Proteasome activator subunit	2.23	1	1	2	7	5.42461	0.79	1	2	5.16272	0.79	1	2	4.9384	0.79	1	2		0				0							5.00968	1.44	1	1		0				0			1393	153.845	7.10791
3885.XP_007137056.1	No gene match-Belongs to the ABC transporter superfamily. ABCG family. PDR (TC 3.A.1.205) subfamily	2.2	1	1	1	1		0								0								0								0				0			3.1121	2.2	1	1	545	59.2896	6.88818
102107.XP_008229169.1	No gene match-Bifunctional epoxide hydrolase 2-like	2.2	1	1	1	1		0				0				0				0				0				0			3.49872	2.2	1	1		0				0			591	64.7602	6.93213
3847.GLYMA09G08190.2	No gene match-Belongs to the eIF-2B alpha beta delta subunits family. MtnA subfamily	2.15	1	1	1	1		0				0				0				0				0				0			3.90311	2.15	1	1		0				0			699	81.2779	6.68311
981085.XP_010105228.1	No gene match-	2.12	1	1	1	1						0				0				0				0				0			3.48211	2.12	1	1		0				0			896	97.8145	7.63525
102107.XP_008239347.1	QS Quinolinate synthase	2.09	1	1	1	3		0				0				0								0							4.11799	2.09	1	1	5.01948	2.09	1	1	4.07648	2.09	1	1	716	80.7781	8.1333
3847.GLYMA14G40320.1	HSP90B Endoplasmin homolog	2.07	1	1	1	1		0				0				0				0				0				0			3.00068	2.07	1	1		0				0			581	63.8673	5.30029
225117.XP_009368315.1	No gene match-Belongs to the TRAFAC class dynamin-like GTPase superfamily. Dynamin Fzo YdjA family	2.06	1	2	2	6		0				0				0				0				0				0			7.96679	2.06	2	2	7.90439	2.06	2	2	7.97984	2.06	2	2	1654	186.433	6.91748
3988.XP_002512882.1	No gene match-protein At2g33490-like isoform	2.02	1	2	2	4		0				0				0				0				0				0			7.73292	2.02	2	2		0			7.58101	2.02	2	2	1483	164.434	9.46631
981085.XP_010089224.1	No gene match-Peroxisomal fatty acid beta-oxidation multifunctional protein	1.97	1	2	2	2	5.01876	1.97	1	1		0				0				0				0				0			3.07979	1.05	1	1		0				0			1624	182.985	7.98682
2711.XP_006471658.1	No gene match-aldo-keto reductase	1.97	1	1	1	3		0				0				0			4.10247	1.97	1	1	5.23773	1.97	1	1	4.69698	1.97	1	1		0				0				0			861	97.6725	5.12256
3694.POPTR_0010s21610.1	No gene match-2-oxoglutarate dehydrogenase	1.89	1	1	2	4		0				0				0			2.86975	1.04	1	1		0				0			3.62237	0.85	1	1	3.55234	0.85	1	1	3.41384	0.85	1	1	1532	168.512	8.5874
981085.XP_010093811.1	GAL83 SNF1-related protein kinase regulatory	1.88	1	1	1	1		0				0				0				0								0			4.73922	1.88	1	1		0				0			1171	130.723	6.66846
981085.XP_010095891.1	LARS Belongs to the class-I aminoacyl-tRNA synthetase family	1.87	1	1	1	1		0				0				0				0				0				0			4.1932	1.87	1	1		0				0			1124	127.618	5.98584
225117.XP_009369834.1	No gene match-TBCC domain-containing protein	1.83	1	1	1	2		0				0				0				0				0				0			4.44518	1.83	1	1		0			4.15978	1.83	1	1	1147	130.019	5.84619
3760.EMJ09609	SNRNP200 U5 small nuclear ribonucleoprotein 200 kDa	1.79	1	1	1	1		0				0				0								0				0			3.87663	1.79	1	1		0				0			1007	113.72	5.49072
981085.XP_010109474.1	CPN60A Belongs to the chaperonin (HSP60) family	1.76	1	1	1	2		0				0				0				0											5.12682	1.76	1	1		0			3.9992	1.76	1	1	1250	134.912	5.66846
3750.XP_008351539.1	RPS5 40S ribosomal protein	1.72	1	1	1	7		0				0				0				0				0							9.15241	1.72	1	2	4.55097	1.72	1	1	17.4522	1.72	1	4	872	92.9907	7.06396
981085.XP_010101897.1	No gene match-isoform X1	1.69	1	1	1	1	4.05133	1.69	1	1		0				0				0				0				0				0				0				0			1481	165.023	5.57959
3750.XP_008368673.1	No gene match-Nudix hydrolase 3-like	1.62	1	1	1	1		0				0			2.39622	1.62	1	1		0				0				0				0				0				0			1300	143.613	5.88428
981085.XP_010110724.1	No gene match-ABC transporter I family member	1.6	1	1	1	2		0				0				0								0				0			4.44494	1.6	1	1	3.74974	1.6	1	1		0			1065	117.298	8.03076
981085.XP_010094398.1	No gene match-Pre-mRNA-splicing factor ATP-dependent RNA	1.57	1	1	1	3	3.23864	1.57	1	1	3.19548	1.57	1	1	3.62877	1.57	1	1		0				0				0				0				0				0			1017	108.887	6.82959
3847.GLYMA13G26220.1	No gene match-Plant family of unknown function (DUF810)	1.55	1	1	1	1		0				0				0				0				0				0			3.38596	1.55	1	1		0				0			1159	132.571	6.69775
71139.XP_010046714.1	No gene match-methyl-CpG-binding domain-containing protein	1.55	1	1	1	1	3.10378	1.55	1	1		0				0				0				0				0				0				0				0			839	90.9237	4.1958
71139.XP_010033298.1	No gene match-Belongs to the isocitrate and isopropylmalate dehydrogenases family	1.45	1	1	1	1		0				0				0				0				0				0			3.95223	1.45	1	1		0				0			1036	112.502	7.02002
3649.evm.model.supercontig_7.143	D-CDES d-cysteine desulfhydrase	1.44	1	1	1	2		0				0				0				0				0				0			5.07633	1.44	1	1		0			4.3859	1.44	1	1	1944	214.356	7.59131
3880.AES67010	No gene match-Proton pump-interactor	1.41	1	1	1	2		0				0				0				0								0				0			3.4478	1.41	1	1	3.18102	1.41	1	1	780	88.092	9.51025
981085.XP_010097595.1	No gene match-pre-mRNA-splicing factor SPF27 homolog	1.36	2	1	1	1		0				0				0				0				0				0				0			4.80268	1.36	1	1		0			1767	200.115	5.50342
3656.XP_008451740.1	No gene match-rhamnose biosynthetic enzyme	1.33	1	1	1	3		0				0				0				0				0				0			4.48155	1.33	1	1	4.18288	1.33	1	1	4.28106	1.33	1	1	1278	142.152	9.31982
981085.XP_010099632.1	No gene match-May be involved in modulation of pathogen defense and leaf cell death	1.28	1	1	1	1		0				0				0				0				0				0			3.51516	1.28	1	1		0				0			1248	135.295	8.00146
981085.XP_010090104.1	MTO2 Threonine synthase	1.24	1	1	1	3		0				0				0			3.28089	1.24	1	1	3.81397	1.24	1	1	3.53407	1.24	1	1		0				0				0			1371	149.873	6.25244
981085.XP_010111667.1	No gene match-kDa ribonucleoprotein	1.19	1	1	1	2		0				0				0				0				0				0			3.50288	1.19	1	1		0			3.45417	1.19	1	1	1177	129.8	8.1333
29730.Gorai.009G174100.1	No gene match-Belongs to the major facilitator superfamily. Sugar transporter (TC 2.A.1.1) family	1.17	1	1	1	1		0			2.79619	1.17	1	1		0				0								0				0				0				0			1371	151.221	7.1958
981085.XP_010098535.1	No gene match-Belongs to the oxygen-dependent FAD-linked oxidoreductase family	1.14	1	1	1	1		0			2.9079	1.14	1	1		0								0				0				0				0				0			1316	145.823	6.75635
981085.XP_010100385.1	No gene match-Ribose-phosphate pyrophosphokinase	1.11	2	2	2	4	3.12439	0.62	1	1		0			3.05236	0.62	1	1		0				0				0			3.33811	0.48	1	1		0			3.4199	0.48	1	1	2892	318.36	7.07861
981085.XP_010089000.1	No gene match-superfamily protein	1.11	1	1	1	4		0				0				0				0				0				0			7.17171	1.11	1	2	4.12937	1.11	1	1	3.77415	1.11	1	1	1347	150.214	5.88428
4155.Migut.L00728.1.p	No gene match-SacI homology domain	1.05	1	1	2	46	6.66297	0.81	1	3	21.7977	0.81	1	9	12.7744	0.81	1	6		0				0				0			34.1836	0.72	1	12	22.6184	0.72	1	6	31.7031	0.72	1	10	2096	233.794	8.52881
3760.EMJ13657	No gene match-Cytochrome p450	0.89	1	1	1	4		0				0				0				0				0				0			8.29752	0.89	1	2	8.03941	0.89	1	2		0			1793	201.154	8.55811
3988.XP_002523550.1	No gene match-PPIases accelerate the folding of proteins. It catalyzes the cis-trans isomerization of proline imidic peptide bonds in oligopeptides	0.88	1	1	1	1		0				0				0				0				0				0				0				0			3.17362	0.88	1	1	1361	154.617	6.87354
3988.XP_002530831.1	No gene match-Lysosomal	0.87	1	1	1	2	2.47619	0.87	1	2		0				0				0				0				0				0				0				0			2074	228.821	8.29443

## Sheet: S4 Homemade95k
Supplementary Table S4: Homemade95k identification results
Accession	Source	Description/blastp hit	blastp accession hit for MPGR sequences	blastp species for MPGR sequences	blastp description for MPGR sequences	ΣCoverage	Σ# Proteins	Σ# Unique Peptides	Σ# Peptides	Σ# PSMs	Score bud1Asequest	Coverage bud1Asequest	# Peptides bud1Asequest	# PSM bud1Asequest	Score bud1Amascot	Coverage bud1Amascot	# Peptides bud1Amascot	# PSM bud1Amascot	Score bud2Asequest	Coverage bud2Asequest	# Peptides bud2Asequest	# PSM bud2Asequest	Score bud2Amascot	Coverage bud2Amascot	# Peptides bud2Amascot	# PSM bud2Amascot	Score bud3Asequest	Coverage bud3Asequest	# Peptides bud3Asequest	# PSM bud3Asequest	Score bud3Amascot	Coverage bud3Amascot	# Peptides bud3Amascot	# PSM bud3Amascot	Score bud1Csequest	Coverage bud1Csequest	# Peptides bud1Csequest	# PSM bud1Csequest	Score bud1Cmascot	Coverage bud1Cmascot	# Peptides bud1Cmascot	# PSM bud1Cmascot	Score bud2Csequest	Coverage bud2Csequest	# Peptides bud2Csequest	# PSM bud2Csequest	Score bud2Cmascot	Coverage bud2Cmascot	# Peptides bud2Cmascot
ACD76852.1	RefSeq	polyketide synthase protein [Cannabis sativa]				86.75	18	24	25	144	58.51	54.03	9	14	465.751	42.6	8	14	41.5775	35.84	6	10	412.263	29.09	6	10	36.8725	35.84	6	10	345.351	29.09	6	10	8.78931	11.17	2	2	103.185	10.13	2	2	10.3251	11.17	2	2	69.48	5.97	1
AKC34410.1	RefSeq	cannabidiolic acid synthase [Cannabis sativa]				39.52	25	14	16	59		0				0				0				0				0				0				0			81.0704	5.15	2	2	3.23693	2.39	1	1	75.8637	4.6	2
AKP55255.1	RefSeq	ATP synthase CF1 beta subunit (chloroplast) [Cannabis sativa subsp. sativa]				90.16	5	45	48	273	21.1516	15.46	5	6	332.265	21.89	7	10	17.7049	12.65	4	5	225.708	19.08	6	7	6.10603	7.23	2	2	237.004	14.86	4	6	4.04507	3.01	1	1	214.894	15.26	6	7	15.5771	15.06	4	4	293.171	22.29	9
AKP55257.1	RefSeq	ribulose-15-bisphosphate carboxylase/oxygenase large subunit (chloroplast) [Cannabis sativa subsp. sativa]				91.37	34	42	63	527	146.076	56.63	11	32	1338.01	37.26	8	28	82.6336	59.16	11	19	1065.09	42.11	8	20	62.8312	46.11	10	15	760.392	21.47	5	14	88.6768	31.37	9	22	1100.63	40	13	34	85.4923	34.32	10	22	1173.84	41.47	15
AKP55258.1	RefSeq	PS II 43 kDa protein (chloroplast) [Cannabis sativa subsp. sativa]				20.3	2	9	10	30	5.76277	8.25	1	1	112.865	14.16	3	3		0				0			5.26241	8.25	1	1		0				0			67.4304	6.77	2	2		0
AKP55261.1	RefSeq	atpF (chloroplast) [Cannabis sativa subsp. sativa]				23.37	2	3	3	8		0			62.69	5.98	1	1		0				0				0				0
AKP55267.1	RefSeq	PSII D2 protein (chloroplast) [Cannabis sativa subsp. sativa]				18.41	2	3	7	19	9.0965	5.67	1	2	53.9461	8.22	2	2	3.95399	5.67	1	1		0				0			54.1945	8.22	2	2		0				0				0				0
AKP55272.1	RefSeq	ribosomal protein S2 (chloroplast) [Cannabis sativa subsp. sativa]				6.36	1	1	1	1		0								0				0				0				0
AKP55275.1	RefSeq	ribosomal protein S3 (chloroplast) [Cannabis sativa subsp. sativa]				6.64	2	1	1	2
AKP55284.1	RefSeq	ribosomal protein S8 (chloroplast) [Cannabis sativa subsp. sativa]				23.13	1	3	3	3
AKP55285.1	RefSeq	ATP synthase CF1 epsilon subunit (chloroplast) [Cannabis sativa subsp. sativa]				70.68	1	8	8	26		0				0				0				0				0			58.18	21.8	1	1	4.44875	14.29	1	1	70.73	14.29	1	1	7.45961	33.08	2	2	54.31	14.29	1
AKP55298.1	RefSeq	photosystem II cytochrome b559 alpha subunit (chloroplast) [Cannabis sativa subsp. sativa]				44.58	1	5	5	9	4.00797	31.33	1	1		0				0								0								0				0				0				0
AKP55300.1	RefSeq	photosystem I subunit VII (chloroplast) [Cannabis sativa subsp. sativa]				92.59	2	9	9	59	13.3167	54.32	3	4	170.045	37.04	2	3	12.7112	61.73	3	4	186.409	37.04	2	3	13.0811	44.44	2	4	207.724	37.04	2	4
AKP55301.1	RefSeq	PS II phosphoprotein (chloroplast) [Cannabis sativa subsp. sativa]				21.92	1	1	1	1
AKP55310.1	RefSeq	photosystem II protein L (chloroplast) [Cannabis sativa subsp. sativa]				97.37	1	1	1	1					56.48	97.37	1	1
AKP55314.1	RefSeq	PSII I protein (chloroplast) [Cannabis sativa subsp. sativa]				100	1	1	1	1																		0			55.5	100	1	1
ANC49115.1	RefSeq	ATPase subunit 1 (mitochondrion) [Cannabis sativa]				49.12	3	18	19	73	18.2213	15.32	3	4	158.097	16.5	4	4		0				0			9.22614	11.2	2	2	146.454	13.75	3	4		0			65.4304	4.72	2	2		0				0
AQY15304.1	RefSeq	ribosomal protein S16 (chloroplast) [Cannabis sativa]				39.19	6	2	2	14	5.5097	39.19	1	1	55.28	39.19	1	1	5.86815	39.19	1	1	53.53	39.19	1	1	4.772	39.19	1	1		0				0								0
AQY15359.1	RefSeq	ribosomal protein L16 (chloroplast) [Cannabis sativa]				23.53	2	2	2	5
ARE72265.1	RefSeq	IDI partial [Cannabis sativa]				28.95	1	8	8	21		0			115.615	12.17	3	3		0			51.61	2.63	1	1		0			71.7545	8.22	2	2		0				0			3.86515	5.26	1	1	52.13	5.26	1
ARE72266.1	RefSeq	HDS partial [Cannabis sativa]				23.53	5	14	14	37		0			64.166	2.81	2	2		0			58.23	2.81	2	2		0				0				0			68.7504	3.74	2	2	3.46764	2.27	1	1	89.2641	5.35	3
BAD82954.1	RefSeq	tetrahydrocannabinolic acid synthase partial [Cannabis sativa]				28.85	111	4	7	29		0								0								0				0				0			54.96	2.93	1	1	9.29748	4.89	1	2	91.5407	4.89	2
csa_locus_10011_iso_1_len_987_ver_2	MPGR	XP_030487318.1 [Cannabis sativa] ident=99.685 eval=0.0 qlen=318 aln=317 from 1 to 317 taxID=3483 protein= L-galactose dehydrogenase	XP_030487318.1	Cannabis sativa	L-galactose dehydrogenase	9.43	4	2	2	5	4.06549	9.43	1	1	81.38	9.43	1	1		0							5.7693	9.43	1	1	56.7	9.43	1	1		0								0
csa_locus_10084_iso_1_len_937_ver_2	MPGR	XP_030506553.1 [Cannabis sativa] ident=49.306 eval=1.31e-73 qlen=289 aln=288 from 230 to 496 taxID=3483 protein= uncharacterized protein LOC115721407	XP_030506553.1	Cannabis sativa	uncharacterized protein LOC115721407	9	1	1	1	8		0								0								0								0
csa_locus_10104_iso_1_len_716_ver_2	MPGR	ABY75167.1 [Arachis diogoi] ident=94.286 eval=6.74e-42 qlen=70 aln=70 from 16 to 85 taxID=170720 protein= pyridoxine biosynthesis protein partial	ABY75167.1	Arachis diogoi	pyridoxine biosynthesis protein partial	50	2	1	1	1
csa_locus_10123_iso_3_len_1105_ver_2	MPGR	XP_030491532.1 [Cannabis sativa] ident=99.552 eval=7.68e-162 qlen=223 aln=223 from 1 to 223 taxID=3483 protein= universal stress protein PHOS34	XP_030491532.1	Cannabis sativa	universal stress protein PHOS34	8.07	2	1	1	1	4.12131	8.07	1	1		0				0				0				0				0
csa_locus_1013_iso_2_len_1502_ver_2	MPGR	PON98842.1 [Trema orientale] ident=91.429 eval=0.0 qlen=460 aln=455 from 1 to 455 taxID=63057 protein= Inosine-5'-monophosphate dehydrogenase	PON98842.1	Trema orientale	Inosine-5'-monophosphate dehydrogenase	6.74	2	1	1	2		0								0								0								0								0
csa_locus_10165_iso_2_len_1682_ver_2	MPGR	XP_030490210.1 [Cannabis sativa] ident=100.000 eval=0.0 qlen=441 aln=440 from 1 to 440 taxID=3483 protein= synaptotagmin-4	XP_030490210.1	Cannabis sativa	synaptotagmin-4	7.48	3	1	1	1		0								0								0								0
csa_locus_10262_iso_1_len_698_ver_2	MPGR	XP_030506307.1 [Cannabis sativa] ident=99.107 eval=1.06e-73 qlen=116 aln=112 from 58 to 169 taxID=3483 protein= uncharacterized protein LOC115721190	XP_030506307.1	Cannabis sativa	uncharacterized protein LOC115721190	34.48	2	1	1	5	8.47147	34.48	1	2	99.95	34.48	1	1	4.95677	34.48	1	1	61.55	34.48	1	1		0																0
csa_locus_10298_iso_2_len_1788_ver_2	MPGR	XP_030480755.1 [Cannabis sativa] ident=99.792 eval=0.0 qlen=481 aln=481 from 1 to 481 taxID=3483 protein= ornithine aminotransferase mitochondrial	XP_030480755.1	Cannabis sativa	ornithine aminotransferase mitochondrial	3.33	2	1	1	2		0								0								0
csa_locus_1032_iso_2_len_347_ver_2	MPGR	ESR35823.1 [Citrus clementina] ident=84.127 eval=4.13e-30 qlen=81 aln=63 from 142 to 204 taxID=85681 protein= hypothetical protein CICLE_v10029003mg	ESR35823.1	Citrus clementina	hypothetical protein CICLE_v10029003mg	58.02	2	1	1	1		0				0				0			57.45	58.02	1	1
csa_locus_1033_iso_2_len_2236_ver_2	MPGR	XP_030486307.1 [Cannabis sativa] ident=99.666 eval=0.0 qlen=599 aln=599 from 1 to 599 taxID=3483 protein= D-3-phosphoglycerate dehydrogenase 1 chloroplastic-like	XP_030486307.1	Cannabis sativa	D-3-phosphoglycerate dehydrogenase 1 chloroplastic-like	33.39	4	12	12	56	3.0611	2.17	1	1	73.9815	7.85	3	3	3.09784	2.17	1	1	97.6882	4.51	1	2		0				0				0			55.38	2	1	1		0
csa_locus_10369_iso_1_len_962_ver_2	MPGR	XP_030489162.1 [Cannabis sativa] ident=100.000 eval=7.71e-157 qlen=216 aln=215 from 119 to 333 taxID=3483 protein= ATP-dependent Clp protease proteolytic subunit 3 chloroplastic-like	XP_030489162.1	Cannabis sativa	ATP-dependent Clp protease proteolytic subunit 3 chloroplastic-like	19.44	6	2	2	3						0				0																0				0				0				0
csa_locus_1037_iso_3_len_1514_ver_2	MPGR	ONI19698.1 [Prunus persica] ident=70.523 eval=8.47e-175 qlen=358 aln=363 from 1 to 362 taxID=3760 protein= hypothetical protein PRUPE_3G292400	ONI19698.1	Prunus persica	hypothetical protein PRUPE_3G292400	7.26	1	1	1	5	4.87533	7.26	1	1	96.13	7.26	1	1	4.94958	7.26	1	1	83.71	7.26	1	1		0			63.03	7.26	1	1
csa_locus_10419_iso_1_len_2187_ver_2	MPGR	XP_030489476.1 [Cannabis sativa] ident=97.925 eval=0.0 qlen=530 aln=530 from 111 to 640 taxID=3483 protein= dihydrolipoyllysine-residue acetyltransferase component 1 of pyruvate dehydrogenase complex mitochondrial	XP_030489476.1	Cannabis sativa	dihydrolipoyllysine-residue acetyltransferase component 1 of pyruvate dehydrogenase complex mitochondrial	4.15	5	1	1	8		0								0								0								0
csa_locus_1043_iso_5_len_1139_ver_2	MPGR	XP_030507759.1 [Cannabis sativa] ident=99.118 eval=0.0 qlen=342 aln=340 from 1 to 340 taxID=3483 protein= probable aldo-keto reductase 2	XP_030507759.1	Cannabis sativa	probable aldo-keto reductase 2	31.29	17	1	5	16	4.60702	10.82	1	1	74.0233	21.64	2	2		0				0				0				0				0								0
csa_locus_10470_iso_2_len_486_ver_2	MPGR	XP_030482887.1 [Cannabis sativa] ident=72.840 eval=5.01e-68 qlen=162 aln=162 from 48 to 168 taxID=3483 protein= ACT domain-containing protein ACR11	XP_030482887.1	Cannabis sativa	ACT domain-containing protein ACR11	6.79	1	1	1	1		0				0				0				0				0				0
csa_locus_10480_iso_4_len_1740_ver_2	MPGR	XP_030508130.1 [Cannabis sativa] ident=100.000 eval=1.00e-179 qlen=252 aln=244 from 128 to 371 taxID=3483 protein= putative 12-oxophytodienoate reductase 11	XP_030508130.1	Cannabis sativa	putative 12-oxophytodienoate reductase 11	6.75	5	1	1	2		0																								0
csa_locus_10489_iso_1_len_883_ver_2	MPGR	XP_030487954.1 [Cannabis sativa] ident=97.980 eval=1.64e-140 qlen=197 aln=198 from 1 to 198 taxID=3483 protein= nuclear transcription factor Y subunit B-3	XP_030487954.1	Cannabis sativa	nuclear transcription factor Y subunit B-3	12.18	6	2	2	8	4.42829	11.17	1	1	50.37	11.17	1	1	4.0232	11.17	1	1		0			3.2353	11.17	1	1		0
csa_locus_10495_iso_2_len_385_ver_2	MPGR	XP_030506600.1 [Cannabis sativa] ident=90.840 eval=5.09e-67 qlen=129 aln=131 from 120 to 250 taxID=3483 protein= protein EXORDIUM-like 1	XP_030506600.1	Cannabis sativa	protein EXORDIUM-like 1	16.28	3	1	1	1																										0
csa_locus_10581_iso_3_len_1368_ver_2	MPGR	XP_030503621.1 [Cannabis sativa] ident=99.737 eval=0.0 qlen=380 aln=380 from 88 to 467 taxID=3483 protein= GDSL esterase/lipase At1g54790 isoform X2	XP_030503621.1	Cannabis sativa	GDSL esterase/lipase At1g54790 isoform X2	5.53	4	1	1	1		0																								0								0				0
csa_locus_10608_iso_2_len_1149_ver_2	MPGR	XP_030490876.1 [Cannabis sativa] ident=98.020 eval=0.0 qlen=303 aln=303 from 1 to 303 taxID=3483 protein= uncharacterized protein LOC115707147	XP_030490876.1	Cannabis sativa	uncharacterized protein LOC115707147	9.57	3	1	1	2		0																																0
csa_locus_1066_iso_6_len_1056_ver_2	MPGR	XP_030478835.1 [Cannabis sativa] ident=98.653 eval=0.0 qlen=301 aln=297 from 1 to 297 taxID=3483 protein= serine/threonine-protein phosphatase PP2A-3 catalytic subunit-like	XP_030478835.1	Cannabis sativa	serine/threonine-protein phosphatase PP2A-3 catalytic subunit-like	10.3	5	1	1	1										0
csa_locus_1076_iso_14_len_2172_ver_2	MPGR	XP_030488338.1 [Cannabis sativa] ident=99.585 eval=0.0 qlen=482 aln=482 from 1 to 482 taxID=3483 protein= histone H1-like isoform X1	XP_030488338.1	Cannabis sativa	histone H1-like isoform X1	14.52	3	4	4	8	3.11571	3.94	1	1		0			2.9954	3.94	1	1		0				0							3.37502	4.56	1	1		0			7.06325	8.51	2	2	62.5907	6.64	2
csa_locus_1076_iso_9_len_6252_ver_2	MPGR	RVW93866.1 [Vitis vinifera] ident=49.519 eval=0.0 qlen=1786 aln=832 from 1 to 818 taxID=29760 protein= Transposon TX1 uncharacterized 149 kDa protein	RVW93866.1	Vitis vinifera	Transposon TX1 uncharacterized 149 kDa protein	2.86	1	1	1	8										0							5.4524	2.86	1	8						0								0				0
csa_locus_1085_iso_4_len_1414_ver_2	MPGR	XP_016649644.1 [Prunus mume] ident=98.726 eval=0.0 qlen=471 aln=471 from 184 to 654 taxID=102107 protein= photosystem II CP43 reaction center protein-like	XP_016649644.1	Prunus mume	photosystem II CP43 reaction center protein-like	12.95	2	1	6	14		0								0								0								0			58.0023	4.25	2	2		0				0
csa_locus_10859_iso_4_len_2786_ver_2	MPGR	XP_030508757.1 [Cannabis sativa] ident=99.864 eval=0.0 qlen=738 aln=738 from 1 to 738 taxID=3483 protein= cullin-1-like	XP_030508757.1	Cannabis sativa	cullin-1-like	4.34	3	1	1	1		0								0								0								0								0
csa_locus_1090_iso_2_len_1607_ver_2	MPGR	XP_030493609.1 [Cannabis sativa] ident=100.000 eval=0.0 qlen=536 aln=528 from 1 to 528 taxID=3483 protein= phosphoacetylglucosamine mutase isoform X1	XP_030493609.1	Cannabis sativa	phosphoacetylglucosamine mutase isoform X1	9.89	7	2	2	4		0			76.3723	9.89	2	2		0			57.44	4.85	1	1		0			52.39	4.85	1	1		0								0
csa_locus_10943_iso_2_len_345_ver_2	MPGR	XP_030490597.1 [Cannabis sativa] ident=100.000 eval=8.65e-74 qlen=116 aln=114 from 144 to 257 taxID=3483 protein= ferritin-3 chloroplastic-like	XP_030490597.1	Cannabis sativa	ferritin-3 chloroplastic-like	23.28	7	1	1	2	3.66849	23.28	1	1	52.81	23.28	1	1		0								0								0
csa_locus_1110_iso_2_len_324_ver_2	MPGR	XP_030480369.1 [Cannabis sativa] ident=100.000 eval=1.89e-59 qlen=109 aln=108 from 619 to 726 taxID=3483 protein= acetyl-coenzyme A carboxylase carboxyl transferase subunit alpha chloroplastic	XP_030480369.1	Cannabis sativa	acetyl-coenzyme A carboxylase carboxyl transferase subunit alpha chloroplastic	20.18	4	1	1	1																																		0
csa_locus_11119_iso_1_len_651_ver_2	MPGR	XP_030506049.1 [Cannabis sativa] ident=96.622 eval=2.86e-93 qlen=148 aln=148 from 1 to 148 taxID=3483 protein= pathogenesis-related protein PR-4-like	XP_030506049.1	Cannabis sativa	pathogenesis-related protein PR-4-like	8.78	3	1	1	3		0				0
csa_locus_1117_iso_3_len_4622_ver_2	MPGR	XP_030488123.1 [Cannabis sativa] ident=100.000 eval=0.0 qlen=1432 aln=1428 from 1 to 1428 taxID=3483 protein= clathrin heavy chain 1 isoform X1	XP_030488123.1	Cannabis sativa	clathrin heavy chain 1 isoform X1	6.01	5	7	7	9		0								0								0							3.99813	1.26	1	1		0				0
csa_locus_1122_iso_3_len_2362_ver_2	MPGR	XP_030487411.1 [Cannabis sativa] ident=98.892 eval=0.0 qlen=722 aln=722 from 36 to 757 taxID=3483 protein= CO(2)-response secreted protease-like	XP_030487411.1	Cannabis sativa	CO(2)-response secreted protease-like	31.44	4	12	12	39	5.57458	4.29	1	1		0			10.2786	9.14	2	2	104.325	10.8	3	3	14.2641	9.14	2	3	51.54	4.85	1	1		0				0			8.58082	6.93	2	2		0
csa_locus_1124_iso_3_len_767_ver_2	MPGR	XP_030483173.1 [Cannabis sativa] ident=100.000 eval=1.85e-62 qlen=99 aln=99 from 174 to 272 taxID=3483 protein= proteasome subunit beta type-7-A	XP_030483173.1	Cannabis sativa	proteasome subunit beta type-7-A	17.17	6	1	1	2	3.29654	17.17	1	1	63.91	17.17	1	1		0																								0
csa_locus_11260_iso_1_len_1391_ver_2	MPGR	XP_030481033.1 [Cannabis sativa] ident=99.747 eval=0.0 qlen=400 aln=395 from 45 to 439 taxID=3483 protein= protein DJ-1 homolog B	XP_030481033.1	Cannabis sativa	protein DJ-1 homolog B	2.25	2	1	1	1																		0								0				0				0				0
csa_locus_11262_iso_2_len_1249_ver_2	MPGR	XP_030490087.1 [Cannabis sativa] ident=98.374 eval=6.07e-179 qlen=246 aln=246 from 1 to 246 taxID=3483 protein= phosphomannomutase	XP_030490087.1	Cannabis sativa	phosphomannomutase	6.91	2	1	1	2																										0				0
csa_locus_11266_iso_1_len_1109_ver_2	MPGR	XP_030484789.1 [Cannabis sativa] ident=98.512 eval=0.0 qlen=336 aln=336 from 10 to 345 taxID=3483 protein= 2-alkenal reductase (NADP(+)-dependent)-like	XP_030484789.1	Cannabis sativa	2-alkenal reductase (NADP(+)-dependent)-like	6.55	2	1	1	2		0				0				0								0																0
csa_locus_11281_iso_1_len_516_ver_2	MPGR	XP_030478761.1 [Cannabis sativa] ident=98.020 eval=1.91e-64 qlen=105 aln=101 from 213 to 313 taxID=3483 protein= peptidyl-prolyl cis-trans isomerase CYP28 chloroplastic	XP_030478761.1	Cannabis sativa	peptidyl-prolyl cis-trans isomerase CYP28 chloroplastic	26.67	5	1	1	2		0
csa_locus_11288_iso_1_len_2665_ver_2	MPGR	XP_030497999.1 [Cannabis sativa] ident=99.871 eval=0.0 qlen=774 aln=774 from 1 to 774 taxID=3483 protein= subtilisin-like protease SBT1.7	XP_030497999.1	Cannabis sativa	subtilisin-like protease SBT1.7	9.3	2	2	2	4		0								0				0				0				0												0				0
csa_locus_11339_iso_2_len_1788_ver_2	MPGR	XP_030496896.1 [Cannabis sativa] ident=99.773 eval=0.0 qlen=440 aln=440 from 1 to 440 taxID=3483 protein= ultraviolet-B receptor UVR8	XP_030496896.1	Cannabis sativa	ultraviolet-B receptor UVR8	3.41	3	1	1	2	3.09681	3.41	1	1	52.57	3.41	1	1		0				0																				0
csa_locus_1136_iso_1_len_3975_ver_2	MPGR	PON47479.1 [Parasponia andersonii] ident=66.697 eval=0.0 qlen=1058 aln=1099 from 41 to 1091 taxID=3476 protein= RNA-binding CRM domain containing protein	PON47479.1	Parasponia andersonii	RNA-binding CRM domain containing protein	3.12	1	1	1	2																		0																0
csa_locus_1144_iso_4_len_2325_ver_2	MPGR	XP_030506249.1 [Cannabis sativa] ident=99.852 eval=0.0 qlen=676 aln=676 from 1 to 676 taxID=3483 protein= heat shock 70 kDa protein mitochondrial-like	XP_030506249.1	Cannabis sativa	heat shock 70 kDa protein mitochondrial-like	9.02	9	3	3	8		0				0				0				0				0								0				0				0
csa_locus_1147_iso_1_len_3832_ver_2	MPGR	XP_030482243.1 [Cannabis sativa] ident=99.109 eval=0.0 qlen=1236 aln=1235 from 1 to 1235 taxID=3483 protein= paramyosin	XP_030482243.1	Cannabis sativa	paramyosin	1.13	3	1	1	1		0				0				0				0												0								0
csa_locus_11479_iso_1_len_774_ver_2	MPGR	XP_030509404.1 [Cannabis sativa] ident=99.574 eval=2.72e-167 qlen=235 aln=235 from 176 to 410 taxID=3483 protein= GDSL esterase/lipase At4g16230	XP_030509404.1	Cannabis sativa	GDSL esterase/lipase At4g16230	28.51	1	1	4	20	3.64759	7.66	1	1		0			3.73325	7.66	1	1		0			3.98438	7.66	1	1		0												0				0
csa_locus_1150_iso_7_len_626_ver_2	MPGR	XP_030509948.1 [Cannabis sativa] ident=100.000 eval=2.00e-23 qlen=51 aln=51 from 476 to 526 taxID=3483 protein= protein RETICULATA-RELATED 1 chloroplastic	XP_030509948.1	Cannabis sativa	protein RETICULATA-RELATED 1 chloroplastic	31.37	4	1	1	2		0								0								0
csa_locus_11541_iso_3_len_1264_ver_2	MPGR	XP_030489815.1 [Cannabis sativa] ident=100.000 eval=5.71e-100 qlen=148 aln=147 from 1 to 147 taxID=3483 protein= translation machinery-associated protein 22	XP_030489815.1	Cannabis sativa	translation machinery-associated protein 22	10.81	2	1	1	3										0
csa_locus_1164_iso_7_len_2135_ver_2	MPGR	XP_030503625.1 [Cannabis sativa] ident=99.830 eval=0.0 qlen=587 aln=587 from 1 to 587 taxID=3483 protein= protein disulfide isomerase-like 1-4	XP_030503625.1	Cannabis sativa	protein disulfide isomerase-like 1-4	20.44	7	7	7	15	3.18196	1.87	1	1	53.17	1.87	1	1	7.91935	6.13	2	2	120.836	6.13	2	2		0				0												0
csa_locus_11672_iso_2_len_1004_ver_2	MPGR	PON92885.1 [Trema orientale] ident=77.366 eval=5.83e-127 qlen=236 aln=243 from 1 to 243 taxID=63057 protein= Clp N-terminal	PON92885.1	Trema orientale	Clp N-terminal	9.75	2	1	1	2																										0								0
csa_locus_1200_iso_2_len_629_ver_2	MPGR	XP_030494302.1 [Cannabis sativa] ident=100.000 eval=1.07e-107 qlen=159 aln=153 from 123 to 275 taxID=3483 protein= calcium-binding protein CBP-like	XP_030494302.1	Cannabis sativa	calcium-binding protein CBP-like	21.38	4	2	2	5		0				0				0				0				0				0				0								0
csa_locus_12052_iso_9_len_571_ver_2	MPGR	unknown		unknown	unknown	52	2	2	2	24
csa_locus_12064_iso_1_len_1929_ver_2	MPGR	XP_030480854.1 [Cannabis sativa] ident=98.988 eval=0.0 qlen=494 aln=494 from 1 to 494 taxID=3483 protein= farnesylcysteine lyase	XP_030480854.1	Cannabis sativa	farnesylcysteine lyase	4.05	2	1	1	2										0																0				0				0				0
csa_locus_1207_iso_2_len_463_ver_2	MPGR	XP_030486415.1 [Cannabis sativa] ident=97.826 eval=7.01e-93 qlen=138 aln=138 from 1 to 138 taxID=3483 protein= protein TRI1-like	XP_030486415.1	Cannabis sativa	protein TRI1-like	12.32	2	2	2	5	3.85946	12.32	1	1		0				0				0				0				0
csa_locus_12078_iso_3_len_4185_ver_2	MPGR	XP_030486137.1 [Cannabis sativa] ident=99.481 eval=0.0 qlen=578 aln=578 from 1 to 578 taxID=3483 protein= glutamate-tRNA ligase chloroplastic/mitochondrial	XP_030486137.1	Cannabis sativa	glutamate-tRNA ligase chloroplastic/mitochondrial	3.63	2	1	1	2		0																								0								0
csa_locus_121_iso_1_len_2773_ver_2	MPGR	XP_024031749.1 [Morus notabilis] ident=87.586 eval=0.0 qlen=892 aln=870 from 67 to 936 taxID=981085 protein= alanine-tRNA ligase isoform X2	XP_024031749.1	Morus notabilis	alanine-tRNA ligase isoform X2	2.02	2	1	1	2		0								0								0								0				0				0
csa_locus_1218_iso_1_len_964_ver_2	MPGR	XP_030510853.1 [Cannabis sativa] ident=98.958 eval=5.79e-137 qlen=190 aln=192 from 1 to 192 taxID=3483 protein= nucleoid-associated protein At4g30620 chloroplastic	XP_030510853.1	Cannabis sativa	nucleoid-associated protein At4g30620 chloroplastic	24.21	2	3	3	9		0				0				0								0								0				0				0
csa_locus_1233_iso_3_len_735_ver_2	MPGR	XP_030486031.1 [Cannabis sativa] ident=99.130 eval=2.23e-168 qlen=235 aln=230 from 1 to 230 taxID=3483 protein= flavanone 3-dioxygenase-like	XP_030486031.1	Cannabis sativa	flavanone 3-dioxygenase-like	29.79	5	3	3	8	5.50709	11.06	1	1	53.72	11.06	1	1	5.43075	11.06	1	1		0			6.26519	11.06	1	1	50.62	11.06	1	1
csa_locus_12343_iso_7_len_1406_ver_2	MPGR	XP_030494491.1 [Cannabis sativa] ident=98.919 eval=0.0 qlen=377 aln=370 from 1 to 370 taxID=3483 protein= mannose-1-phosphate guanyltransferase alpha	XP_030494491.1	Cannabis sativa	mannose-1-phosphate guanyltransferase alpha	6.9	4	1	1	2	4.09652	6.9	1	1		0				0				0			3.93065	6.9	1	1		0				0								0
csa_locus_1251_iso_6_len_1756_ver_2	MPGR	XP_030507137.1 [Cannabis sativa] ident=99.733 eval=0.0 qlen=375 aln=375 from 1 to 375 taxID=3483 protein= uncharacterized protein LOC115722147	XP_030507137.1	Cannabis sativa	uncharacterized protein LOC115722147	18.67	4	6	6	18	3.91434	5.07	1	1	54.95	5.33	2	2	3.67012	5.07	1	1		0			3.38042	5.07	1	1	59.8545	7.47	2	2	3.64222	4.53	1	1	95.6804	7.73	2	2	8.4868	9.33	2	2	115.314	7.73	2
csa_locus_1254_iso_4_len_1487_ver_2	MPGR	XP_030509516.1 [Cannabis sativa] ident=99.358 eval=0.0 qlen=497 aln=467 from 3 to 469 taxID=3483 protein= putative beta-D-xylosidase	XP_030509516.1	Cannabis sativa	putative beta-D-xylosidase	8.25	3	2	2	3		0								0				0				0				0				0				0				0				0
csa_locus_12593_iso_3_len_1108_ver_2	MPGR	XP_030478738.1 [Cannabis sativa] ident=98.745 eval=1.56e-162 qlen=238 aln=239 from 1 to 239 taxID=3483 protein= thylakoid lumenal 16.5 kDa protein chloroplastic	XP_030478738.1	Cannabis sativa	thylakoid lumenal 16.5 kDa protein chloroplastic	18.91	2	3	3	9		0				0			4.18603	9.24	1	1		0				0				0				0								0
csa_locus_12604_iso_1_len_863_ver_2	MPGR	XP_030481704.1 [Cannabis sativa] ident=99.492 eval=8.67e-138 qlen=197 aln=197 from 3 to 199 taxID=3483 protein= uncharacterized protein LOC115698700	XP_030481704.1	Cannabis sativa	uncharacterized protein LOC115698700	11.68	5	1	1	5
csa_locus_1266_iso_1_len_1358_ver_2	MPGR	XP_030493186.1 [Cannabis sativa] ident=99.478 eval=0.0 qlen=384 aln=383 from 1 to 383 taxID=3483 protein= sedoheptulose-17-bisphosphatase chloroplastic	XP_030493186.1	Cannabis sativa	sedoheptulose-17-bisphosphatase chloroplastic	57.29	9	19	20	52	8.39431	10.68	2	2	196.571	17.97	5	5		0			94.3664	5.47	2	2	4.19508	5.47	1	1	86.6	10.94	3	3	12.0668	13.54	3	3	127.254	13.54	3	3	7.71755	8.33	2	2	146.884	13.54	3
csa_locus_12692_iso_1_len_2108_ver_2	MPGR	XP_030481244.1 [Cannabis sativa] ident=95.366 eval=0.0 qlen=420 aln=410 from 163 to 562 taxID=3483 protein= transcription termination factor MTEF18 mitochondrial-like	XP_030481244.1	Cannabis sativa	transcription termination factor MTEF18 mitochondrial-like	4.76	2	1	1	2																										0							3.17293	4.76	1	2
csa_locus_1276_iso_3_len_1515_ver_2	MPGR	XP_030496520.1 [Cannabis sativa] ident=100.000 eval=0.0 qlen=480 aln=480 from 1 to 480 taxID=3483 protein= T-complex protein 1 subunit epsilon	XP_030496520.1	Cannabis sativa	T-complex protein 1 subunit epsilon	17.71	3	4	4	5	3.61981	3.54	1	1		0				0				0				0								0				0				0
csa_locus_1279_iso_8_len_1342_ver_2	MPGR	XP_030488649.1 [Cannabis sativa] ident=99.410 eval=0.0 qlen=361 aln=339 from 1 to 339 taxID=3483 protein= succinate-semialdehyde dehydrogenase mitochondrial-like	XP_030488649.1	Cannabis sativa	succinate-semialdehyde dehydrogenase mitochondrial-like	8.31	7	2	2	4		0				0				0				0				0								0			58.36	4.16	1	1	3.19049	4.16	1	1		0
csa_locus_12798_iso_1_len_2491_ver_2	MPGR	XP_030501702.1 [Cannabis sativa] ident=99.873 eval=0.0 qlen=788 aln=787 from 213 to 999 taxID=3483 protein= uncharacterized protein LOC115716922	XP_030501702.1	Cannabis sativa	uncharacterized protein LOC115716922	2.28	2	1	1	2		0																																0
csa_locus_12858_iso_1_len_2099_ver_2	MPGR	XP_030488819.1 [Cannabis sativa] ident=98.889 eval=0.0 qlen=631 aln=630 from 45 to 674 taxID=3483 protein= acid beta-fructofuranosidase 1 vacuolar-like	XP_030488819.1	Cannabis sativa	acid beta-fructofuranosidase 1 vacuolar-like	4.6	2	1	1	7		0												0												0
csa_locus_1287_iso_3_len_685_ver_2	MPGR	XP_030496959.1 [Cannabis sativa] ident=99.078 eval=1.95e-153 qlen=223 aln=217 from 1 to 217 taxID=3483 protein= ATP-citrate synthase alpha chain protein 1	XP_030496959.1	Cannabis sativa	ATP-citrate synthase alpha chain protein 1	7.17	6	1	1	2		0								0																0								0				0
csa_locus_1294_iso_1_len_1991_ver_2	MPGR	XP_030507275.1 [Cannabis sativa] ident=99.825 eval=0.0 qlen=570 aln=570 from 1 to 570 taxID=3483 protein= dihydrolipoyl dehydrogenase 2 chloroplastic	XP_030507275.1	Cannabis sativa	dihydrolipoyl dehydrogenase 2 chloroplastic	3.16	2	1	1	6		0								0								0							4.55521	3.16	1	1	50.19	3.16	1	1	4.15404	3.16	1	1	52.26	3.16	1
csa_locus_13_iso_2_len_352_ver_2	MPGR	XP_030483895.1 [Cannabis sativa] ident=100.000 eval=3.87e-42 qlen=71 aln=71 from 35 to 105 taxID=3483 protein= putative phosphatidylglycerol/phosphatidylinositol transfer protein DDB_G0282179	XP_030483895.1	Cannabis sativa	putative phosphatidylglycerol/phosphatidylinositol transfer protein DDB_G0282179	42.25	2	3	3	8	2.98825	29.58	1	1		0			2.89289	29.58	1	1		0			3.18071	29.58	1	1		0
csa_locus_1302_iso_1_len_1560_ver_2	MPGR	XP_030488150.1 [Cannabis sativa] ident=99.590 eval=0.0 qlen=490 aln=488 from 1 to 488 taxID=3483 protein= threonine synthase 1 chloroplastic-like	XP_030488150.1	Cannabis sativa	threonine synthase 1 chloroplastic-like	9.18	3	3	3	6										0								0							3.28089	3.47	1	1	52.44	3.47	1	1	3.81397	3.47	1	1		0
csa_locus_13124_iso_3_len_1914_ver_2	MPGR	XP_030504352.1 [Cannabis sativa] ident=98.853 eval=0.0 qlen=524 aln=523 from 33 to 555 taxID=3483 protein= glutathione synthetase chloroplastic	XP_030504352.1	Cannabis sativa	glutathione synthetase chloroplastic	4.96	4	1	1	4		0								0								0																0
csa_locus_13366_iso_3_len_1145_ver_2	MPGR	XP_030478979.1 [Cannabis sativa] ident=90.975 eval=0.0 qlen=268 aln=277 from 1 to 277 taxID=3483 protein= endochitinase EP3-like	XP_030478979.1	Cannabis sativa	endochitinase EP3-like	14.18	5	1	1	2	6.01496	14.18	1	1	64.41	14.18	1	1																		0
csa_locus_1362_iso_3_len_1074_ver_2	MPGR	XP_030489296.1 [Cannabis sativa] ident=99.270 eval=8.38e-90 qlen=142 aln=137 from 251 to 387 taxID=3483 protein= protein NCA1	XP_030489296.1	Cannabis sativa	protein NCA1	12.68	3	1	1	2										0								0								0				0
csa_locus_1363_iso_1_len_1244_ver_2	MPGR	XP_030485902.1 [Cannabis sativa] ident=99.736 eval=0.0 qlen=383 aln=379 from 3 to 381 taxID=3483 protein= phosphoserine aminotransferase 2 chloroplastic-like	XP_030485902.1	Cannabis sativa	phosphoserine aminotransferase 2 chloroplastic-like	4.7	4	2	2	2		0																0				0				0				0				0			58.91	3.92	1
csa_locus_13647_iso_1_len_458_ver_2	MPGR	PON62175.1 [Parasponia andersonii] ident=76.316 eval=7.12e-38 qlen=86 aln=76 from 84 to 159 taxID=3476 protein= Parvalbumin	PON62175.1	Parasponia andersonii	Parvalbumin	43.02	1	2	2	6		0				0				0								0				0
csa_locus_13668_iso_1_len_1659_ver_2	MPGR	XP_030498769.1 [Cannabis sativa] ident=99.749 eval=0.0 qlen=405 aln=398 from 1 to 398 taxID=3483 protein= uncharacterized protein LOC115714273	XP_030498769.1	Cannabis sativa	uncharacterized protein LOC115714273	4.2	3	1	1	1																										0								0
csa_locus_13701_iso_3_len_2237_ver_2	MPGR	XP_030479945.1 [Cannabis sativa] ident=99.623 eval=0.0 qlen=275 aln=265 from 1 to 265 taxID=3483 protein= lysM domain-containing GPI-anchored protein 1-like	XP_030479945.1	Cannabis sativa	lysM domain-containing GPI-anchored protein 1-like	23.64	3	2	2	5		0								0								0								0								0
csa_locus_13726_iso_3_len_1188_ver_2	MPGR	XP_030504151.1 [Cannabis sativa] ident=98.649 eval=0.0 qlen=297 aln=296 from 1 to 296 taxID=3483 protein= protein SUPPRESSOR OF QUENCHING 1 chloroplastic isoform X2	XP_030504151.1	Cannabis sativa	protein SUPPRESSOR OF QUENCHING 1 chloroplastic isoform X2	13.13	4	1	1	1		0								0
csa_locus_13735_iso_1_len_1597_ver_2	MPGR	XP_030490086.1 [Cannabis sativa] ident=99.732 eval=0.0 qlen=373 aln=373 from 1 to 373 taxID=3483 protein= bifunctional protein FolD 4 chloroplastic-like	XP_030490086.1	Cannabis sativa	bifunctional protein FolD 4 chloroplastic-like	7.77	2	1	1	3		0
csa_locus_1374_iso_7_len_2320_ver_2	MPGR	XP_030507294.1 [Cannabis sativa] ident=99.684 eval=0.0 qlen=633 aln=633 from 1 to 633 taxID=3483 protein= 2-isopropylmalate synthase 2 chloroplastic-like	XP_030507294.1	Cannabis sativa	2-isopropylmalate synthase 2 chloroplastic-like	22.91	7	9	9	26	17.198	13.11	4	4	142.753	13.11	4	4	13.1114	10.43	3	3	136.411	10.43	3	3	8.1498	6.79	2	2		0			4.37667	3.16	1	1		0			7.21434	5.37	2	2		0
csa_locus_1376_iso_1_len_602_ver_2	MPGR	XP_010099023.1 [Morus notabilis] ident=80.000 eval=3.95e-58 qlen=126 aln=120 from 1 to 119 taxID=981085 protein= phenylalanine-tRNA ligase beta subunit cytoplasmic	XP_010099023.1	Morus notabilis	phenylalanine-tRNA ligase beta subunit cytoplasmic	19.84	8	1	1	4										0
csa_locus_13769_iso_1_len_1129_ver_2	MPGR	XP_030484939.1 [Cannabis sativa] ident=98.575 eval=0.0 qlen=351 aln=351 from 10 to 360 taxID=3483 protein= GDSL esterase/lipase At2g04570-like	XP_030484939.1	Cannabis sativa	GDSL esterase/lipase At2g04570-like	3.42	2	1	1	3	2.88911	3.42	1	1	51.15	3.42	1	1		0								0			50.69	3.42	1	1
csa_locus_1378_iso_1_len_457_ver_2	MPGR	PON66421.1 [Trema orientale] ident=91.489 eval=8.74e-89 qlen=141 aln=141 from 1 to 141 taxID=63057 protein= Cytochrome b5-like heme/steroid binding domain containing protein	PON66421.1	Trema orientale	Cytochrome b5-like heme/steroid binding domain containing protein	10.64	1	1	1	2										0																								0
csa_locus_13790_iso_1_len_2014_ver_2	MPGR	XP_030496675.1 [Cannabis sativa] ident=100.000 eval=0.0 qlen=591 aln=591 from 56 to 646 taxID=3483 protein= polyadenylate-binding protein 3-like	XP_030496675.1	Cannabis sativa	polyadenylate-binding protein 3-like	4.06	3	1	1	8		0								0								0																0
csa_locus_13847_iso_2_len_784_ver_2	MPGR	XP_030481158.1 [Cannabis sativa] ident=99.048 eval=3.05e-152 qlen=210 aln=210 from 36 to 245 taxID=3483 protein= uncharacterized protein LOC115698125	XP_030481158.1	Cannabis sativa	uncharacterized protein LOC115698125	9.05	3	1	1	1		0																0							3.24264	9.05	1	1						0
csa_locus_13909_iso_4_len_1796_ver_2	MPGR	XP_030499477.1 [Cannabis sativa] ident=100.000 eval=0.0 qlen=248 aln=248 from 175 to 422 taxID=3483 protein= pectin acetylesterase 3-like isoform X2	XP_030499477.1	Cannabis sativa	pectin acetylesterase 3-like isoform X2	27.02	5	3	3	6		0				0				0				0				0			57.96	14.11	1	1		0							3.52464	8.06	1	1		0
csa_locus_1392_iso_2_len_781_ver_2	MPGR	XP_030493806.1 [Cannabis sativa] ident=100.000 eval=2.99e-168 qlen=234 aln=233 from 1 to 233 taxID=3483 protein= probable acyl-activating enzyme 17 peroxisomal	XP_030493806.1	Cannabis sativa	probable acyl-activating enzyme 17 peroxisomal	11.11	3	1	1	2		0								0								0
csa_locus_1394_iso_3_len_1896_ver_2	MPGR	XP_030488276.1 [Cannabis sativa] ident=98.438 eval=0.0 qlen=575 aln=576 from 1 to 576 taxID=3483 protein= delta-1-pyrroline-5-carboxylate synthase-like	XP_030488276.1	Cannabis sativa	delta-1-pyrroline-5-carboxylate synthase-like	8.7	2	2	2	5		0								0								0												0
csa_locus_13947_iso_2_len_1232_ver_2	MPGR	XP_030492103.1 [Cannabis sativa] ident=99.038 eval=1.75e-151 qlen=208 aln=208 from 1 to 208 taxID=3483 protein= uncharacterized protein LOC115708068 isoform X2	XP_030492103.1	Cannabis sativa	uncharacterized protein LOC115708068 isoform X2	10.58	4	2	2	9	4.7488	7.21	1	1	93.35	7.21	1	1	4.57307	7.21	1	1	63.25	7.21	1	1	8.29617	7.21	1	2	86.59	7.21	1	1
csa_locus_14007_iso_1_len_1524_ver_2	MPGR	XP_030489984.1 [Cannabis sativa] ident=99.491 eval=0.0 qlen=401 aln=393 from 2 to 394 taxID=3483 protein= ATPase ARSA1-like	XP_030489984.1	Cannabis sativa	ATPase ARSA1-like	4.74	3	1	1	2		0								0																0								0
csa_locus_1412_iso_2_len_3050_ver_2	MPGR	XP_030510870.1 [Cannabis sativa] ident=99.756 eval=0.0 qlen=819 aln=819 from 1 to 819 taxID=3483 protein= V-type proton ATPase subunit a3	XP_030510870.1	Cannabis sativa	V-type proton ATPase subunit a3	3.91	3	1	1	2		0																								0								0
csa_locus_1413_iso_4_len_817_ver_2	MPGR	XP_030510839.1 [Cannabis sativa] ident=100.000 eval=0.0 qlen=245 aln=245 from 1 to 245 taxID=3483 protein= proteasome subunit alpha type-4	XP_030510839.1	Cannabis sativa	proteasome subunit alpha type-4	52.24	6	7	7	20	5.21304	13.88	1	1	74.88	13.88	1	1		0			61.7	14.29	1	1	10.6815	24.9	2	2	111.909	24.9	2	2		0								0
csa_locus_14197_iso_2_len_1017_ver_2	MPGR	XP_030504529.1 [Cannabis sativa] ident=99.138 eval=1.50e-162 qlen=243 aln=232 from 94 to 325 taxID=3483 protein= uncharacterized protein LOC115719574	XP_030504529.1	Cannabis sativa	uncharacterized protein LOC115719574	19.75	6	2	2	6																										0
csa_locus_1420_iso_3_len_2422_ver_2	MPGR	XP_030509957.1 [Cannabis sativa] ident=97.181 eval=0.0 qlen=593 aln=603 from 1 to 603 taxID=3483 protein= glucose-6-phosphate 1-dehydrogenase chloroplastic-like isoform X3	XP_030509957.1	Cannabis sativa	glucose-6-phosphate 1-dehydrogenase chloroplastic-like isoform X3	2.7	6	1	1	2		0								0								0																0
csa_locus_1422_iso_2_len_1878_ver_2	MPGR	XP_030498952.1 [ubiquinone] flavoprotein subunit 1 mitochondrial [Cannabis sativa] ident=99.660 eval=0.0 qlen=627 aln=588 from 1 to 588 taxID=3483 protein= succinate dehydrogenase	XP_030498952.1	Cannabis sativa	succinate dehydrogenase	6.38	5	3	3	11																										0
csa_locus_1433_iso_3_len_958_ver_2	MPGR	XP_030508511.1 [Cannabis sativa] ident=100.000 eval=5.70e-91 qlen=129 aln=129 from 46 to 174 taxID=3483 protein= 14 kDa zinc-binding protein	XP_030508511.1	Cannabis sativa	14 kDa zinc-binding protein	41.09	4	4	4	19	9.53071	14.73	1	2	76.15	14.73	1	2	8.93555	14.73	1	2	58.3509	26.36	2	2	12.1577	26.36	2	3	63.64	14.73	1	2	3.54927	11.63	1	1	64.76	11.63	1	1		0			54.75	8.53	1
csa_locus_1457_iso_1_len_1853_ver_2	MPGR	PON66306.1 [Trema orientale] ident=82.292 eval=0.0 qlen=480 aln=480 from 96 to 571 taxID=63057 protein= Pectinesterase inhibitor domain containing protein	PON66306.1	Trema orientale	Pectinesterase inhibitor domain containing protein	5.63	1	1	1	4		0																								0								0
csa_locus_1461_iso_4_len_1699_ver_2	MPGR	XP_030503557.1 [Cannabis sativa] ident=100.000 eval=0.0 qlen=499 aln=498 from 1 to 498 taxID=3483 protein= heavy metal-associated isoprenylated plant protein 34	XP_030503557.1	Cannabis sativa	heavy metal-associated isoprenylated plant protein 34	4.21	7	1	1	19		0								0								0																0
csa_locus_1465_iso_2_len_1485_ver_2	MPGR	XP_030486059.1 [Cannabis sativa] ident=95.570 eval=0.0 qlen=469 aln=474 from 1 to 474 taxID=3483 protein= cytochrome P450 81Q32-like	XP_030486059.1	Cannabis sativa	cytochrome P450 81Q32-like	6.82	8	1	1	1	4.57012	6.82	1	1						0								0								0								0
csa_locus_14655_iso_1_len_832_ver_2	MPGR	XP_030499694.1 [Cannabis sativa] ident=97.107 eval=2.54e-171 qlen=243 aln=242 from 1 to 242 taxID=3483 protein= patatin-like protein 2	XP_030499694.1	Cannabis sativa	patatin-like protein 2	18.52	8	1	2	9	2.68647	7.82	1	1																						0
csa_locus_147_iso_7_len_2766_ver_2	MPGR	XP_030492135.1 [Cannabis sativa] ident=99.492 eval=0.0 qlen=803 aln=788 from 1 to 788 taxID=3483 protein= 2-oxoglutarate dehydrogenase mitochondrial-like	XP_030492135.1	Cannabis sativa	2-oxoglutarate dehydrogenase mitochondrial-like	5.6	5	2	3	5		0																								0				0				0
csa_locus_1479_iso_2_len_757_ver_2	MPGR	XP_030489841.1 [Cannabis sativa] ident=99.422 eval=1.81e-118 qlen=173 aln=173 from 124 to 296 taxID=3483 protein= clathrin light chain 2	XP_030489841.1	Cannabis sativa	clathrin light chain 2	8.09	4	1	1	5																																		0
csa_locus_14822_iso_6_len_1582_ver_2	MPGR	XP_030505715.1 [Cannabis sativa] ident=94.020 eval=0.0 qlen=291 aln=301 from 27 to 327 taxID=3483 protein= methyl-CpG-binding domain-containing protein 11-like	XP_030505715.1	Cannabis sativa	methyl-CpG-binding domain-containing protein 11-like	14.78	7	3	3	6	3.10378	4.47	1	1		0												0							3.57882	5.84	1	1	50.8	5.84	1	1	3.68386	5.84	1	1	50.09	5.84	1
csa_locus_1489_iso_1_len_1555_ver_2	MPGR	XP_030489547.1 [Cannabis sativa] ident=99.744 eval=0.0 qlen=391 aln=391 from 13 to 403 taxID=3483 protein= uroporphyrinogen decarboxylase	XP_030489547.1	Cannabis sativa	uroporphyrinogen decarboxylase	18.16	2	3	3	9		0																0								0				0				0				0
csa_locus_14941_iso_1_len_1003_ver_2	MPGR	XP_030509591.1 [Cannabis sativa] ident=99.096 eval=0.0 qlen=335 aln=332 from 25 to 356 taxID=3483 protein= ferredoxin-NADP reductase embryo isozyme chloroplastic-like	XP_030509591.1	Cannabis sativa	ferredoxin-NADP reductase embryo isozyme chloroplastic-like	8.66	2	2	2	10										0																0
csa_locus_1497_iso_2_len_2882_ver_2	MPGR	XP_030488847.1 [Cannabis sativa] ident=99.545 eval=0.0 qlen=887 aln=880 from 50 to 929 taxID=3483 protein= valine-tRNA ligase mitochondrial 1	XP_030488847.1	Cannabis sativa	valine-tRNA ligase mitochondrial 1	2.48	3	1	1	2										0								0								0
csa_locus_15004_iso_2_len_1367_ver_2	MPGR	XP_030507181.1 [Cannabis sativa] ident=99.711 eval=0.0 qlen=346 aln=346 from 3 to 348 taxID=3483 protein= thylakoid lumenal 29 kDa protein chloroplastic	XP_030507181.1	Cannabis sativa	thylakoid lumenal 29 kDa protein chloroplastic	35.55	3	6	6	27	5.00207	10.12	1	1	62.36	10.12	1	1	10.7357	23.41	2	2	53.74	10.12	1	1	5.34992	10.12	1	1	73.83	10.12	1	1		0				0				0				0
csa_locus_15021_iso_1_len_542_ver_2	MPGR	EXB62716.1 [Morus notabilis] ident=48.485 eval=3.00e-08 qlen=119 aln=66 from 53 to 114 taxID=981085 protein= hypothetical protein L484_024014	EXB62716.1	Morus notabilis	hypothetical protein L484_024014	52.1	1	4	4	26
csa_locus_1514_iso_4_len_1531_ver_2	MPGR	XP_030497829.1 [Cannabis sativa] ident=99.380 eval=0.0 qlen=511 aln=484 from 1 to 484 taxID=3483 protein= probable aldehyde dehydrogenase	XP_030497829.1	Cannabis sativa	probable aldehyde dehydrogenase	22.7	8	10	10	18	3.00252	2.94	1	1	57.6661	5.68	2	2		0				0				0				0				0				0				0			72.5437	4.7	2
csa_locus_15185_iso_1_len_1577_ver_2	MPGR	PON97795.1 [Trema orientale] ident=72.668 eval=0.0 qlen=457 aln=461 from 17 to 477 taxID=63057 protein= Glycoside hydrolase	PON97795.1	Trema orientale	Glycoside hydrolase	3.72	1	1	1	3		0								0																								0				0
csa_locus_1520_iso_2_len_1627_ver_2	MPGR	XP_030500363.1 [Cannabis sativa] ident=99.786 eval=0.0 qlen=471 aln=467 from 1 to 467 taxID=3483 protein= primary amine oxidase-like	XP_030500363.1	Cannabis sativa	primary amine oxidase-like	12.53	7	4	4	7	2.79803	4.03	1	1		0			4.38	4.03	1	1		0				0								0							6.76739	4.25	2	2	61.66	3.82	1
csa_locus_1523_iso_2_len_1995_ver_2	MPGR	XP_030503213.1 [Cannabis sativa] ident=99.638 eval=0.0 qlen=553 aln=553 from 2 to 554 taxID=3483 protein= sorting nexin 2A	XP_030503213.1	Cannabis sativa	sorting nexin 2A	6.15	4	1	1	1	4.76645	6.15	1	1						0																								0
csa_locus_1535_iso_7_len_1739_ver_2	MPGR	XP_030510845.1 [Cannabis sativa] ident=99.789 eval=0.0 qlen=477 aln=473 from 3 to 475 taxID=3483 protein= xylose isomerase	XP_030510845.1	Cannabis sativa	xylose isomerase	6.92	6	2	2	8		0				0				0								0
csa_locus_15582_iso_1_len_933_ver_2	MPGR	PON39451.1 [Parasponia andersonii] ident=47.009 eval=4.98e-24 qlen=115 aln=117 from 23 to 138 taxID=3476 protein= hypothetical protein PanWU01x14_304840	PON39451.1	Parasponia andersonii	hypothetical protein PanWU01x14_304840	26.09	1	1	1	3																									4.28872	26.09	1	1						0
csa_locus_1582_iso_8_len_4258_ver_2	MPGR	XP_030497085.1 [Cannabis sativa] ident=99.342 eval=0.0 qlen=1245 aln=1215 from 4 to 1218 taxID=3483 protein= translocase of chloroplast 120 chloroplastic-like	XP_030497085.1	Cannabis sativa	translocase of chloroplast 120 chloroplastic-like	2.57	2	1	1	1	3.65173	2.57	1	1						0								0								0								0
csa_locus_1590_iso_2_len_2111_ver_2	MPGR	XP_030510248.1 [Cannabis sativa] ident=99.653 eval=0.0 qlen=576 aln=576 from 1 to 576 taxID=3483 protein= leucine aminopeptidase 1	XP_030510248.1	Cannabis sativa	leucine aminopeptidase 1	43.75	3	18	18	48	15.285	13.37	3	3	165.718	13.37	3	3	10.2643	6.94	2	2	137.226	6.94	2	2	9.32785	9.2	2	2	72.6391	6.77	2	2		0			118.97	4.86	2	2		0				0
csa_locus_1591_iso_6_len_2733_ver_2	MPGR	XP_030490697.1 [Cannabis sativa] ident=91.587 eval=0.0 qlen=832 aln=832 from 1 to 832 taxID=3483 protein= myosin-17-like	XP_030490697.1	Cannabis sativa	myosin-17-like	3	2	1	1	1		0								0								0								0								0
csa_locus_1621_iso_2_len_4234_ver_2	MPGR	XP_030501919.1 [Cannabis sativa] ident=99.918 eval=0.0 qlen=1218 aln=1218 from 1 to 1218 taxID=3483 protein= cullin-associated NEDD8-dissociated protein 1	XP_030501919.1	Cannabis sativa	cullin-associated NEDD8-dissociated protein 1	5.5	2	4	4	8		0				0				0			52.67	1.23	1	1		0			60	1.23	1	1		0								0
csa_locus_16305_iso_1_len_1316_ver_2	MPGR	XP_030486508.1 [Cannabis sativa] ident=99.015 eval=0.0 qlen=406 aln=406 from 1 to 406 taxID=3483 protein= PI-PLC X domain-containing protein At5g67130	XP_030486508.1	Cannabis sativa	PI-PLC X domain-containing protein At5g67130	6.4	2	1	1	4																										0								0
csa_locus_1640_iso_1_len_1330_ver_2	MPGR	XP_030498786.1 [Cannabis sativa] ident=99.443 eval=0.0 qlen=359 aln=359 from 1 to 359 taxID=3483 protein= probable cinnamyl alcohol dehydrogenase 9	XP_030498786.1	Cannabis sativa	probable cinnamyl alcohol dehydrogenase 9	7.52	2	1	1	3		0																								0				0				0
csa_locus_1671_iso_2_len_806_ver_2	MPGR	XP_030504358.1 [Cannabis sativa] ident=100.000 eval=2.41e-85 qlen=134 aln=128 from 173 to 300 taxID=3483 protein= 50S ribosomal protein L4 chloroplastic isoform X1	XP_030504358.1	Cannabis sativa	50S ribosomal protein L4 chloroplastic isoform X1	19.4	6	2	2	7										0																0								0
csa_locus_1673_iso_5_len_1710_ver_2	MPGR	XP_030493923.1 [Cannabis sativa] ident=99.790 eval=0.0 qlen=476 aln=476 from 1 to 476 taxID=3483 protein= glutamate-1-semialdehyde 21-aminomutase 2 chloroplastic-like	XP_030493923.1	Cannabis sativa	glutamate-1-semialdehyde 21-aminomutase 2 chloroplastic-like	39.92	4	11	11	43		0				0			3.773	5.88	1	1		0				0				0				0				0				0				0
csa_locus_1697_iso_4_len_3058_ver_2	MPGR	YP_009123058.1 [Cannabis sativa] ident=99.408 eval=0.0 qlen=507 aln=507 from 1 to 507 taxID=3483 protein= ATP synthase CF1 alpha subunit (chloroplast)	YP_009123058.1	Cannabis sativa	ATP synthase CF1 alpha subunit (chloroplast)	67.65	5	25	26	110	7.61303	9.86	2	2	114.551	11.64	3	3	3.78651	6.31	1	1		0			4.5154	7.1	1	1		0			8.32979	8.28	2	2	165.781	11.24	4	4	3.12834	2.76	1	1	104.947	11.24	3
csa_locus_170_iso_2_len_1257_ver_2	MPGR	XP_030491402.1 [Cannabis sativa] ident=100.000 eval=0.0 qlen=375 aln=374 from 1 to 374 taxID=3483 protein= 26S proteasome regulatory subunit 8 homolog A-like	XP_030491402.1	Cannabis sativa	26S proteasome regulatory subunit 8 homolog A-like	11.47	10	2	3	11		0																0								0
csa_locus_17011_iso_3_len_1066_ver_2	MPGR	XP_030494296.1 [Cannabis sativa] ident=96.716 eval=0.0 qlen=342 aln=335 from 1 to 335 taxID=3483 protein= glucan endo-13-beta-glucosidase basic isoform-like	XP_030494296.1	Cannabis sativa	glucan endo-13-beta-glucosidase basic isoform-like	3.8	6	1	1	1
csa_locus_1720_iso_2_len_3115_ver_2	MPGR	XP_030507410.1 [Cannabis sativa] ident=99.490 eval=0.0 qlen=981 aln=980 from 13 to 992 taxID=3483 protein= serine/arginine repetitive matrix protein 2	XP_030507410.1	Cannabis sativa	serine/arginine repetitive matrix protein 2	1.43	2	1	1	2		0								0								0
csa_locus_17306_iso_5_len_863_ver_2	MPGR	XP_030491776.1 [Cannabis sativa] ident=97.826 eval=6.02e-165 qlen=230 aln=230 from 1 to 230 taxID=3483 protein= uncharacterized protein LOC115707831	XP_030491776.1	Cannabis sativa	uncharacterized protein LOC115707831	14.35	7	2	2	3	2.74419	7.39	1	1		0				0																0								0
csa_locus_1731_iso_1_len_1872_ver_2	MPGR	XP_030498573.1 [Cannabis sativa] ident=100.000 eval=0.0 qlen=561 aln=556 from 1 to 556 taxID=3483 protein= protein argonaute 1	XP_030498573.1	Cannabis sativa	protein argonaute 1	3.03	3	1	1	6																		0								0				0				0
csa_locus_1748_iso_2_len_1131_ver_2	MPGR	XP_030495540.1 [Cannabis sativa] ident=100.000 eval=0.0 qlen=354 aln=353 from 1 to 353 taxID=3483 protein= S-adenosylmethionine synthase 3	XP_030495540.1	Cannabis sativa	S-adenosylmethionine synthase 3	44.92	5	8	12	41	13.154	18.93	4	4	130.335	6.78	2	3	9.58023	6.78	2	3	204.608	18.08	5	6	9.52822	11.02	3	3	187.745	17.23	4	4		0				0				0				0
csa_locus_1757_iso_1_len_1363_ver_2	MPGR	XP_030490513.1 [Cannabis sativa] ident=100.000 eval=0.0 qlen=400 aln=394 from 1 to 394 taxID=3483 protein= T-complex protein 1 subunit theta	XP_030490513.1	Cannabis sativa	T-complex protein 1 subunit theta	9.25	4	3	3	7		0								0				0				0								0			51.07	5.5	1	1		0			54.61	5.5	1
csa_locus_176_iso_2_len_806_ver_2	MPGR	XP_030499002.1 [Cannabis sativa] ident=100.000 eval=5.01e-155 qlen=216 aln=210 from 1 to 210 taxID=3483 protein= geranylgeranyl pyrophosphate synthase chloroplastic	XP_030499002.1	Cannabis sativa	geranylgeranyl pyrophosphate synthase chloroplastic	15.28	3	1	1	2
csa_locus_1762_iso_2_len_986_ver_2	MPGR	XP_030499765.1 [Cannabis sativa] ident=97.838 eval=1.03e-126 qlen=185 aln=185 from 7 to 191 taxID=3483 protein= non-specific lipid transfer protein GPI-anchored 1	XP_030499765.1	Cannabis sativa	non-specific lipid transfer protein GPI-anchored 1	36.76	2	6	6	21	10.1347	21.08	2	2	147.002	21.08	2	2	15.6031	21.08	2	3	167.809	21.08	2	3	9.53295	21.08	2	2	137.489	21.08	2	2	4.83297	14.59	1	1		0				0
csa_locus_1774_iso_1_len_4174_ver_2	MPGR	XP_030508607.1 [Cannabis sativa] ident=99.904 eval=0.0 qlen=1037 aln=1037 from 1 to 1037 taxID=3483 protein= importin beta-like SAD2	XP_030508607.1	Cannabis sativa	importin beta-like SAD2	1.64	2	1	1	3	4.70556	1.64	1	1		0			4.48424	1.64	1	1		0			4.19762	1.64	1	1		0				0								0
csa_locus_17987_iso_1_len_371_ver_2	MPGR	XP_030489148.1 [Cannabis sativa] ident=96.825 eval=2.13e-34 qlen=114 aln=63 from 39 to 101 taxID=3483 protein= putative lipid-binding protein At4g00165	XP_030489148.1	Cannabis sativa	putative lipid-binding protein At4g00165	24.56	2	1	1	5
csa_locus_18_iso_3_len_4703_ver_2	MPGR	XP_030496875.1 [Cannabis sativa] ident=98.432 eval=0.0 qlen=1403 aln=1403 from 1 to 1403 taxID=3483 protein= probable phosphoribosylformylglycinamidine synthase chloroplastic/mitochondrial	XP_030496875.1	Cannabis sativa	probable phosphoribosylformylglycinamidine synthase chloroplastic/mitochondrial	2.14	3	1	1	2		0								0								0								0								0
csa_locus_1802_iso_2_len_3425_ver_2	MPGR	XP_030482331.1 [Cannabis sativa] ident=99.006 eval=0.0 qlen=998 aln=1006 from 1 to 1006 taxID=3483 protein= uncharacterized protein LOC115699187 isoform X2	XP_030482331.1	Cannabis sativa	uncharacterized protein LOC115699187 isoform X2	1.8	3	1	1	2		0																0								0								0
csa_locus_18109_iso_3_len_1364_ver_2	MPGR	XP_030491484.1 [Cannabis sativa] ident=98.652 eval=0.0 qlen=372 aln=371 from 73 to 443 taxID=3483 protein= senescence/dehydration-associated protein At4g35985 chloroplastic-like	XP_030491484.1	Cannabis sativa	senescence/dehydration-associated protein At4g35985 chloroplastic-like	3.76	3	1	1	2										0																0								0
csa_locus_1811_iso_3_len_511_ver_2	MPGR	RCV35100.1 [Setaria italica] ident=100.000 eval=4.16e-53 qlen=84 aln=84 from 149 to 232 taxID=4555 protein= hypothetical protein SETIT_7G212600v2	RCV35100.1	Setaria italica	hypothetical protein SETIT_7G212600v2	70.24	6	9	9	40		0				0				0				0				0				0				0				0				0				0
csa_locus_1813_iso_1_len_1421_ver_2	MPGR	XP_030490195.1 [Cannabis sativa] ident=99.754 eval=0.0 qlen=407 aln=407 from 53 to 459 taxID=3483 protein= arginine biosynthesis bifunctional protein ArgJ chloroplastic	XP_030490195.1	Cannabis sativa	arginine biosynthesis bifunctional protein ArgJ chloroplastic	6.14	5	1	1	2		0																																0
csa_locus_1824_iso_3_len_456_ver_2	MPGR	XP_030482681.1 [ubiquinone] flavoprotein 1 mitochondrial [Cannabis sativa] ident=90.411 eval=6.91e-85 qlen=153 aln=146 from 310 to 455 taxID=3483 protein= NADH dehydrogenase	XP_030482681.1	Cannabis sativa	NADH dehydrogenase	13.73	4	1	1	2		0																																0
csa_locus_1840_iso_4_len_920_ver_2	MPGR	XP_030507544.1 [Cannabis sativa] ident=99.306 eval=3.39e-94 qlen=144 aln=144 from 1 to 144 taxID=3483 protein= glycine-rich RNA-binding protein 4 mitochondrial	XP_030507544.1	Cannabis sativa	glycine-rich RNA-binding protein 4 mitochondrial	11.11	4	1	1	6																		0								0				0				0				0
csa_locus_1845_iso_9_len_903_ver_2	MPGR	TEY26358.1 [Salvia splendens] ident=99.333 eval=0.0 qlen=302 aln=300 from 25 to 324 taxID=180675 protein= photosystem II P680 reaction center D1 protein	TEY26358.1	Salvia splendens	photosystem II P680 reaction center D1 protein	12.25	5	3	3	12						0																			7.67158	10.26	2	2	125.66	10.26	2	2	7.11673	10.26	2	2	107.714	10.26	2
csa_locus_1853_iso_1_len_474_ver_2	MPGR	VAH74607.1 [Triticum turgidum subsp. durum] ident=96.324 eval=5.89e-89 qlen=136 aln=136 from 1 to 136 taxID=4567 protein= unnamed protein product	VAH74607.1	Triticum turgidum subsp. durum	unnamed protein product	54.41	9	1	8	76	4.05751	12.5	1	1					7.61484	12.5	1	2		0				0				0			8.03651	12.5	2	2	119.24	12.5	2	2	14.9611	12.5	2	4	138.604	12.5	2
csa_locus_18597_iso_1_len_459_ver_2	MPGR	XP_030487493.1 [Cannabis sativa] ident=100.000 eval=1.75e-104 qlen=154 aln=152 from 283 to 434 taxID=3483 protein= stemmadenine O-acetyltransferase-like	XP_030487493.1	Cannabis sativa	stemmadenine O-acetyltransferase-like	10.39	3	1	1	2										0																0
csa_locus_1870_iso_4_len_645_ver_2	MPGR	XP_030491925.1 [Cannabis sativa] ident=98.925 eval=3.66e-58 qlen=94 aln=93 from 108 to 200 taxID=3483 protein= ATP synthase subunit delta' mitochondrial	XP_030491925.1	Cannabis sativa	ATP synthase subunit delta' mitochondrial	46.81	2	2	2	10	9.46343	46.81	2	2	97.7661	46.81	2	2	9.22458	46.81	2	2	103.306	46.81	2	2	4.72441	25.53	1	1	58.94	25.53	1	1		0				0				0
csa_locus_18773_iso_1_len_1057_ver_2	MPGR	XP_018897973.1 [Bemisia tabaci] ident=100.000 eval=1.14e-178 qlen=308 aln=247 from 1 to 247 taxID=7038 protein= triosephosphate isomerase	XP_018897973.1	Bemisia tabaci	triosephosphate isomerase	6.82	1	1	1	6		0																0								0
csa_locus_1882_iso_3_len_2210_ver_2	MPGR	XP_030493936.1 [Cannabis sativa] ident=100.000 eval=0.0 qlen=677 aln=677 from 1 to 677 taxID=3483 protein= ATPase 11 plasma membrane-type	XP_030493936.1	Cannabis sativa	ATPase 11 plasma membrane-type	9.45	20	2	4	9		0				0				0								0								0				0				0
csa_locus_1891_iso_5_len_3905_ver_2	MPGR	XP_030479874.1 [Cannabis sativa] ident=97.324 eval=0.0 qlen=1173 aln=1196 from 6 to 1201 taxID=3483 protein= carbamoyl-phosphate synthase large chain chloroplastic	XP_030479874.1	Cannabis sativa	carbamoyl-phosphate synthase large chain chloroplastic	10.74	11	6	6	14	8.10785	4.09	2	2	67.98	1.79	1	1		0				0				0				0			4.53027	1.53	1	1		0				0				0
csa_locus_190_iso_1_len_1993_ver_2	MPGR	XP_030496958.1 [Cannabis sativa] ident=99.662 eval=0.0 qlen=598 aln=591 from 20 to 610 taxID=3483 protein= subtilisin-like protease SBT1.7	XP_030496958.1	Cannabis sativa	subtilisin-like protease SBT1.7	16.56	5	3	3	13	4.29402	4.35	1	1					4.61791	4.35	1	1		0			4.80976	4.35	1	1		0				0
csa_locus_1947_iso_6_len_503_ver_2	MPGR	XP_030479992.1 [Cannabis sativa] ident=100.000 eval=3.46e-51 qlen=82 aln=81 from 299 to 379 taxID=3483 protein= ferredoxin-NADP reductase root isozyme chloroplastic	XP_030479992.1	Cannabis sativa	ferredoxin-NADP reductase root isozyme chloroplastic	48.78	7	2	2	3	4.41649	40.24	1	1	59.3467	48.78	2	2						0				0				0				0								0
csa_locus_1951_iso_4_len_1291_ver_2	MPGR	XP_030504611.1 [Cannabis sativa] ident=99.170 eval=2.16e-177 qlen=241 aln=241 from 1 to 241 taxID=3483 protein= succinate dehydrogenase subunit 5 mitochondrial	XP_030504611.1	Cannabis sativa	succinate dehydrogenase subunit 5 mitochondrial	20.75	4	3	3	5	3.68655	6.22	1	1		0			3.76865	6.22	1	1						0				0
csa_locus_1961_iso_1_len_1010_ver_2	MPGR	XP_030479462.1 [Cannabis sativa] ident=99.365 eval=0.0 qlen=315 aln=315 from 1 to 315 taxID=3483 protein= obg-like ATPase 1	XP_030479462.1	Cannabis sativa	obg-like ATPase 1	16.83	3	3	3	14	9.12098	16.19	2	2	108.476	16.19	2	2	4.34269	7.94	1	1	99.5464	16.19	2	2	4.01829	7.94	1	1	79.4991	16.19	2	2		0								0
csa_locus_1966_iso_3_len_1558_ver_2	MPGR	XP_030484276.1 [Cannabis sativa] ident=98.769 eval=0.0 qlen=321 aln=325 from 1 to 325 taxID=3483 protein= chorismate mutase 1 chloroplastic-like isoform X1	XP_030484276.1	Cannabis sativa	chorismate mutase 1 chloroplastic-like isoform X1	11.21	1	1	1	4																																		0
csa_locus_197_iso_1_len_910_ver_2	MPGR	XP_030491036.1 [Cannabis sativa] ident=99.497 eval=4.54e-146 qlen=199 aln=199 from 1 to 199 taxID=3483 protein= pectinesterase inhibitor 3-like	XP_030491036.1	Cannabis sativa	pectinesterase inhibitor 3-like	9.55	3	1	1	2																										0
csa_locus_198_iso_1_len_1220_ver_2	MPGR	XP_030502064.1 [Cannabis sativa] ident=96.791 eval=0.0 qlen=369 aln=374 from 3 to 376 taxID=3483 protein= protein phosphatase 2C 51-like	XP_030502064.1	Cannabis sativa	protein phosphatase 2C 51-like	9.49	3	1	1	1		0															4.10841	9.49	1	1						0								0
csa_locus_19893_iso_1_len_2160_ver_2	MPGR	XP_030501396.1 [Cannabis sativa] ident=95.852 eval=0.0 qlen=458 aln=458 from 90 to 537 taxID=3483 protein= RNA polymerase sigma factor sigE chloroplastic/mitochondrial	XP_030501396.1	Cannabis sativa	RNA polymerase sigma factor sigE chloroplastic/mitochondrial	3.06	1	1	1	1		0								0								0								0
csa_locus_2_iso_3_len_1382_ver_2	MPGR	XP_030493367.1 [Cannabis sativa] ident=99.379 eval=0.0 qlen=322 aln=322 from 1 to 322 taxID=3483 protein= 26S proteasome regulatory subunit RPN13	XP_030493367.1	Cannabis sativa	26S proteasome regulatory subunit RPN13	4.97	2	1	1	4																																		0
csa_locus_2006_iso_1_len_1559_ver_2	MPGR	XP_030499548.1 [Cannabis sativa] ident=99.552 eval=0.0 qlen=446 aln=446 from 23 to 468 taxID=3483 protein= alpha-galactosidase 2-like isoform X1	XP_030499548.1	Cannabis sativa	alpha-galactosidase 2-like isoform X1	3.36	4	1	1	1	3.05906	3.36	1	1		0				0								0								0								0
csa_locus_20117_iso_1_len_749_ver_2	MPGR	XP_030508542.1 [Cannabis sativa] ident=94.444 eval=2.84e-77 qlen=126 aln=126 from 181 to 306 taxID=3483 protein= mitochondrial phosphate carrier protein 1 mitochondrial	XP_030508542.1	Cannabis sativa	mitochondrial phosphate carrier protein 1 mitochondrial	26.19	2	1	1	2																										0
csa_locus_2015_iso_4_len_878_ver_2	MPGR	OMO76814.1 [Corchorus capsularis] ident=89.726 eval=0.0 qlen=294 aln=292 from 21 to 308 taxID=210143 protein= ATPase F1 complex gamma subunit	OMO76814.1	Corchorus capsularis	ATPase F1 complex gamma subunit	42.86	5	6	6	29	4.71874	11.22	1	1		0				0				0				0				0			3.73845	6.8	1	1	62.89	6.8	1	1		0				0
csa_locus_2036_iso_2_len_1607_ver_2	MPGR	PON56393.1 [Trema orientale] ident=90.432 eval=0.0 qlen=324 aln=324 from 85 to 408 taxID=63057 protein= Alcohol dehydrogenase superfamily zinc-type	PON56393.1	Trema orientale	Alcohol dehydrogenase superfamily zinc-type	49.38	3	8	8	28		0			72.8823	20.37	2	2		0				0				0				0
csa_locus_2041_iso_4_len_1274_ver_2	MPGR	XP_030507834.1 [Cannabis sativa] ident=99.719 eval=0.0 qlen=356 aln=356 from 1 to 356 taxID=3483 protein= caffeic acid 3-O-methyltransferase	XP_030507834.1	Cannabis sativa	caffeic acid 3-O-methyltransferase	8.99	4	2	2	4		0								0								0				0
csa_locus_2044_iso_4_len_1110_ver_2	MPGR	XP_030488359.1 [Cannabis sativa] ident=99.686 eval=0.0 qlen=320 aln=318 from 1 to 318 taxID=3483 protein= nucleosome assembly protein 12	XP_030488359.1	Cannabis sativa	nucleosome assembly protein 12	16.56	5	4	4	10		0				0				0				0				0				0
csa_locus_20535_iso_1_len_1387_ver_2	MPGR	XP_018896378.1 [Bemisia tabaci] ident=100.000 eval=0.0 qlen=320 aln=319 from 33 to 351 taxID=7038 protein= 17-beta-hydroxysteroid dehydrogenase 13-like	XP_018896378.1	Bemisia tabaci	17-beta-hydroxysteroid dehydrogenase 13-like	13.13	1	1	1	1		0								0								0
csa_locus_2056_iso_1_len_1114_ver_2	MPGR	XP_030483877.1 [Cannabis sativa] ident=99.451 eval=0.0 qlen=364 aln=364 from 1 to 363 taxID=3483 protein= protease Do-like 1 chloroplastic	XP_030483877.1	Cannabis sativa	protease Do-like 1 chloroplastic	4.67	5	1	1	1		0																0								0								0
csa_locus_2065_iso_4_len_519_ver_2	MPGR	XP_030504381.1 [Cannabis sativa] ident=97.561 eval=6.93e-74 qlen=123 aln=123 from 1 to 123 taxID=3483 protein= histone H1-like	XP_030504381.1	Cannabis sativa	histone H1-like	33.33	2	3	4	19																										0								0
csa_locus_2066_iso_1_len_764_ver_2	MPGR	EXB62716.1 [Morus notabilis] ident=45.333 eval=1.71e-11 qlen=125 aln=75 from 42 to 114 taxID=981085 protein= hypothetical protein L484_024014	EXB62716.1	Morus notabilis	hypothetical protein L484_024014	10.4	1	1	1	4	2.72326	10.4	1	1		0			3.35859	10.4	1	1	50.25	10.4	1	1	3.15863	10.4	1	1		0
csa_locus_2077_iso_2_len_1602_ver_2	MPGR	XP_030507295.1 [Cannabis sativa] ident=99.486 eval=0.0 qlen=389 aln=389 from 1 to 389 taxID=3483 protein= 3-oxo-Delta(45)-steroid 5-beta-reductase-like	XP_030507295.1	Cannabis sativa	3-oxo-Delta(45)-steroid 5-beta-reductase-like	10.54	3	2	2	4
csa_locus_2095_iso_1_len_684_ver_2	MPGR	XP_030490586.1 [Cannabis sativa] ident=98.030 eval=2.27e-142 qlen=205 aln=203 from 7 to 209 taxID=3483 protein= probable chalcone-flavonone isomerase 3	XP_030490586.1	Cannabis sativa	probable chalcone-flavonone isomerase 3	18.05	2	2	2	5		0				0				0				0				0								0
csa_locus_2110_iso_3_len_914_ver_2	MPGR	XP_030507986.1 [Cannabis sativa] ident=100.000 eval=0.0 qlen=264 aln=264 from 1 to 264 taxID=3483 protein= eukaryotic translation initiation factor 3 subunit H	XP_030507986.1	Cannabis sativa	eukaryotic translation initiation factor 3 subunit H	5.3	2	1	1	4
csa_locus_2111_iso_2_len_596_ver_2	MPGR	XP_030500803.1 [Cannabis sativa] ident=100.000 eval=1.77e-82 qlen=122 aln=121 from 147 to 267 taxID=3483 protein= 26S proteasome non-ATPase regulatory subunit 8 homolog A	XP_030500803.1	Cannabis sativa	26S proteasome non-ATPase regulatory subunit 8 homolog A	31.15	5	1	1	2		0				0				0			58.83	31.15	1	1		0			56.63	31.15	1	1
csa_locus_2118_iso_1_len_525_ver_2	MPGR	XP_030511006.1 [Cannabis sativa] ident=100.000 eval=3.59e-109 qlen=175 aln=156 from 1 to 156 taxID=3483 protein= NADP-dependent D-sorbitol-6-phosphate dehydrogenase-like	XP_030511006.1	Cannabis sativa	NADP-dependent D-sorbitol-6-phosphate dehydrogenase-like	16	5	2	2	4
csa_locus_2121_iso_5_len_968_ver_2	MPGR	XP_030484531.1 [Cannabis sativa] ident=99.429 eval=1.56e-123 qlen=175 aln=175 from 76 to 249 taxID=3483 protein= allene oxide cyclase chloroplastic-like	XP_030484531.1	Cannabis sativa	allene oxide cyclase chloroplastic-like	26.29	6	3	3	6		0				0				0				0				0				0				0								0
csa_locus_2131_iso_9_len_2768_ver_2	MPGR	XP_030505854.1 [Cannabis sativa] ident=99.771 eval=0.0 qlen=875 aln=874 from 1 to 874 taxID=3483 protein= protein argonaute 4-like	XP_030505854.1	Cannabis sativa	protein argonaute 4-like	6.51	10	2	2	3	2.74851	1.49	1	1		0			5.18175	5.03	1	1		0			5.1016	5.03	1	1						0								0
csa_locus_215_iso_2_len_1792_ver_2	MPGR	XP_030510037.1 [Cannabis sativa] ident=100.000 eval=0.0 qlen=510 aln=509 from 91 to 599 taxID=3483 protein= probable galactinol-sucrose galactosyltransferase 6 isoform X1	XP_030510037.1	Cannabis sativa	probable galactinol-sucrose galactosyltransferase 6 isoform X1	3.33	6	1	1	4										0								0
csa_locus_2184_iso_2_len_1018_ver_2	MPGR	XP_030492000.1 [Cannabis sativa] ident=96.875 eval=9.14e-110 qlen=179 aln=160 from 95 to 254 taxID=3483 protein= ATP-dependent Clp protease proteolytic subunit 2 mitochondrial	XP_030492000.1	Cannabis sativa	ATP-dependent Clp protease proteolytic subunit 2 mitochondrial	7.82	2	1	1	2																	3.22296	7.82	1	1	57.7	7.82	1	1
csa_locus_2198_iso_1_len_659_ver_2	MPGR	XP_030481746.1 [ubiquinone] iron-sulfur subunit 2 mitochondrial [Cannabis sativa] ident=100.000 eval=1.50e-147 qlen=204 aln=203 from 1 to 203 taxID=3483 protein= succinate dehydrogenase	XP_030481746.1	Cannabis sativa	succinate dehydrogenase	27.45	3	3	3	7	4.52616	14.71	1	1		0				0				0				0																0
csa_locus_2205_iso_1_len_795_ver_2	MPGR	XP_030489156.1 [Cannabis sativa] ident=100.000 eval=7.79e-160 qlen=222 aln=220 from 1 to 220 taxID=3483 protein= alpha-soluble NSF attachment protein 2	XP_030489156.1	Cannabis sativa	alpha-soluble NSF attachment protein 2	9.91	3	1	1	1																		0
csa_locus_2210_iso_4_len_1517_ver_2	MPGR	XP_030502137.1 [Cannabis sativa] ident=99.089 eval=0.0 qlen=439 aln=439 from 1 to 439 taxID=3483 protein= methionine gamma-lyase	XP_030502137.1	Cannabis sativa	methionine gamma-lyase	35.99	3	8	8	17		0			60.89	5.92	1	1		0			55.71	5.92	1	1		0				0				0				0
csa_locus_2211_iso_1_len_1080_ver_2	MPGR	XP_030480488.1 [Cannabis sativa] ident=99.721 eval=0.0 qlen=361 aln=359 from 11 to 369 taxID=3483 protein= GDSL esterase/lipase At1g29670-like	XP_030480488.1	Cannabis sativa	GDSL esterase/lipase At1g29670-like	43.77	2	9	9	31		0			69.2361	9.7	2	2		0				0				0				0				0			82.4014	8.31	2	2	3.33704	4.43	1	1	94.7204	8.31	2
csa_locus_2218_iso_4_len_1163_ver_2	MPGR	XP_030498920.1 [Cannabis sativa] ident=98.958 eval=0.0 qlen=292 aln=288 from 38 to 325 taxID=3483 protein= peroxidase 35-like	XP_030498920.1	Cannabis sativa	peroxidase 35-like	28.42	3	7	7	11	2.83166	5.14	1	1	71.04	8.56	2	2		0				0				0				0
csa_locus_222_iso_1_len_3576_ver_2	MPGR	XP_030485245.1 [Cannabis sativa] ident=99.730 eval=0.0 qlen=1112 aln=1111 from 1 to 1111 taxID=3483 protein= protein TPLATE	XP_030485245.1	Cannabis sativa	protein TPLATE	1.62	3	2	2	2		0								0								0								0								0
[truncated: 1,239 more rows]
[truncated: 36 more columns]

## Sheet: S5 SPGP40k
Supplementary Table S5: SPGP40k identification results
[truncated: 807 more rows]
[truncated: 32 more columns]

## Sheet: S6 Pubmed
Supplementary Table S6: Pubmed publications containing the keywords "proteom* AND sequest" and "proteom* AND mascot".
[truncated: 24 more rows]
